# Supplementary material for: Critical role of interferons in gastrointestinal injury repair
Source: Nat Commun. 2021 May 11;12:2624. doi: 10.1038/s41467-021-22928-0 (PMC8113246; doi:10.1038/s41467-021-22928-0)
Supplement: Supplementary file 5 — Supplementary Data 1 [file 41467_2021_22928_MOESM5_ESM.xlsx]

## Sheet: Sheet1
GeneID	Name	FC_IFNA/mock	FC_IFNL/mock	RPKM_mock	RPKM_IFNA	RPKM_IFNL
ENSMUSG00000037953	A4gnt	-18.1175	-4.12355	1.5271	0.292704	0.00951322
ENSMUSG00000029482	Aacs	-2.57727		5.952	5.00525	1.83634
ENSMUSG00000057230	Aak1	2.05796		3.94613	6.45361	5.08383
ENSMUSG00000031960	Aars	2.69297	2.55419	11.7069	25.0417	23.713
ENSMUSG00000023938	Aars2	-2.41148		5.25054	3.2832	1.73129
ENSMUSG00000075528	Aarsd1	-2.45248	-2.85598	0.593797	0.165561	0.193087
ENSMUSG00000055923	Aasdh		-2.43437	2.30815	0.894769	0.994711
ENSMUSG00000015243	Abca1	2.16649		1.11214	1.91414	1.59296
ENSMUSG00000062017	Abca14	2.16502	2.06205	0.303045	0.520861	0.49705
ENSMUSG00000026944	Abca2	-3.81616		4.48954	2.25744	0.934815
ENSMUSG00000018800	Abca5	-4.69576	-3.97955	0.247561	0.0496084	0.047549
ENSMUSG00000035722	Abca7	2.05238		7.29899	11.8802	10.5912
ENSMUSG00000027048	Abcb11		-2.44847	0.904167	0.290838	0.665402
ENSMUSG00000040584	Abcb1a	2.71198	3.10012	7.67625	16.5699	18.8794
ENSMUSG00000042476	Abcb4	-2.56256		0.250125	0.131901	0.0959091
ENSMUSG00000026198	Abcb6	-2.61926		0.858424	0.663745	0.261476
ENSMUSG00000023088	Abcc1	-8.42621	-3.25745	0.828966	0.203421	0.0783426
ENSMUSG00000025194	Abcc2	2.87895	2.33407	50.7947	116.051	94.0769
ENSMUSG00000020865	Abcc3	-6.94277		18.8822	17.9968	2.16111
ENSMUSG00000040136	Abcc8	-51.8461	-1.45193	2.64852	0.200166	0.0400998
ENSMUSG00000031378	Abcd1	2.33923	2.19828	30.7706	57.1131	53.6784
ENSMUSG00000058355	Abce1	-2.19916		11.5978	6.88632	4.56672
ENSMUSG00000024030	Abcg1	-6.34221	-3.4578	0.393072	0.0890461	0.0483115
ENSMUSG00000029802	Abcg2	2.28717		14.3585	26.1002	16.6238
ENSMUSG00000006638	Abhd1		2.23623	0.662418	0.982946	1.17189
ENSMUSG00000032046	Abhd12	2.01691	2.36902	10.0442	16.0906	18.8997
ENSMUSG00000042210	Abhd14a	-14.4285	-3.18996	7.17203	1.79577	0.389191
ENSMUSG00000000686	Abhd15	-4.92911		0.691593	0.340856	0.109342
ENSMUSG00000038459	Abhd17c	2.70462	2.11677	85.915	184.658	144.214
ENSMUSG00000032540	Abhd5	4.65954	3.82261	8.66659	32.1041	26.2641
ENSMUSG00000025277	Abhd6		4.89507	7.12375	3.13367	27.6996
ENSMUSG00000035258	Abi3bp	2.0731		0.333774	0.547332	0.333886
ENSMUSG00000025085	Ablim1	2.13958	2.28987	6.64831	11.2902	12.0768
ENSMUSG00000029095	Ablim2	-4.21683	-6.16669	0.620816	0.0815021	0.122323
ENSMUSG00000017631	Abr		2.3306	28.8979	36.1908	53.4712
ENSMUSG00000032724	Abtb2	2.07773		4.81986	7.93115	6.77229
ENSMUSG00000020532	Acaca	-2.33862		2.6454	1.29478	0.912377
ENSMUSG00000042010	Acacb	-2.45211		1.22214	1.52987	0.474837
ENSMUSG00000026003	Acadl		2.42281	157.545	224.011	303.046
ENSMUSG00000030861	Acadsb	-2.61215		2.33488	1.35884	0.711287
ENSMUSG00000023832	Acat2	-2.11443		7.82151	5.79153	2.93994
ENSMUSG00000020681	Ace	3.82126		220.085	667.25	326.726
ENSMUSG00000015405	Ace2	3.28738		138.554	362.167	216.072
ENSMUSG00000045019	Acer1	-5.99529		1.80838	1.45676	0.239856
ENSMUSG00000038007	Acer2	-6.44133	-2.19754	0.612916	0.221092	0.075587
ENSMUSG00000034853	Acot11	-2.63567		11.7774	14.0929	3.5461
ENSMUSG00000021620	Acot12	7.57518	8.69202	4.42773	26.6269	30.5656
ENSMUSG00000021228	Acot3	2.93464		3.44239	8.01342	5.30935
ENSMUSG00000043487	Acot6	2.45896		4.46465	8.72103	3.73396
ENSMUSG00000028937	Acot7	-2.4492		3.42066	3.35669	1.10866
ENSMUSG00000021751	Acox2		2.85843	2.52055	3.31323	5.7285
ENSMUSG00000032561	Acpp		-2.66857	3.9765	1.18562	2.22845
ENSMUSG00000012777	Acpt	-3.55797	-5.16218	1.94251	0.299243	0.0498817
ENSMUSG00000076435	Acsf2	2.15818		11.3746	19.498	13.3737
ENSMUSG00000032883	Acsl3	2.57483		24.3238	49.7959	30.6137
ENSMUSG00000031278	Acsl4	-6.2454		0.981687	0.523037	0.124379
ENSMUSG00000020333	Acsl6	-636.464	-9.37755	0.254268	0.0210246	0
ENSMUSG00000030935	Acsm3	-15.6676	-6.48885	0.626763	0.0755432	0.0309589
ENSMUSG00000030972	Acsm5	-5.59157		0.448122	0.267134	0.0620593
ENSMUSG00000027605	Acss2	-2.54539		2.7781	1.56524	0.866777
ENSMUSG00000027671	Actl6a	-2.13766		8.6495	4.72516	3.26591
ENSMUSG00000015143	Actn1	-2.26367	-2.19611	31.714	11.4709	11.1609
ENSMUSG00000054808	Actn4	2.35591	2.02965	155.61	291.16	250.537
ENSMUSG00000000530	Acvrl1		-2.37558	1.26047	0.419984	0.541636
ENSMUSG00000017697	Ada		16.0377	10.6966	5.37649	136.208
ENSMUSG00000040537	Adam22	-2.3643	-2.52298	0.243808	0.0765601	0.081899
ENSMUSG00000025473	Adam8	-3.46449	-5.89152	0.588602	0.0799988	0.135022
ENSMUSG00000024299	Adamts10	-35.3562	-8.42279	1.17106	0.108825	0.0256188
ENSMUSG00000014852	Adamts13		3.19982	0.295765	0.392111	0.752673
ENSMUSG00000033453	Adamts15	-3.57954	-4.15754	1.67734	0.320995	0.379851
ENSMUSG00000058145	Adamts17	-12.935	-2.47723	0.365215	0.116576	0.0238773
ENSMUSG00000015850	Adamtsl4	-2.45444	-2.88589	0.889827	0.245242	0.286558
ENSMUSG00000043822	Adamtsl5	2.35556		24.9168	46.5441	33.3484
ENSMUSG00000056413	Adap1	2.75934	2.59409	22.0007	48.2415	45.254
ENSMUSG00000020709	Adap2	2.26833	3.18889	7.53397	13.5655	19.0829
ENSMUSG00000086507	Adap2os		2.08033	1.51214	1.99138	2.48044
ENSMUSG00000027951	Adar	2.02629	3.19711	11.6968	18.8091	29.6843
ENSMUSG00000031949	Adat1	-2.14311	-2.71282	1.23215	0.363013	0.457794
ENSMUSG00000019808	Adat2	-3.89567		1.72976	0.879601	0.344117
ENSMUSG00000026489	Adck3	-8.13918	-5.45524	14.3904	2.27154	1.40519
ENSMUSG00000020431	Adcy1	-376.728	-13.5111	0.65073	0.0378737	0.00104727
ENSMUSG00000021536	Adcy2	-29.3565	-8.12854	1.26819	0.12307	0.0336829
ENSMUSG00000022220	Adcy4	3.77986	4.86444	0.853729	2.56574	3.298
ENSMUSG00000022840	Adcy5	-2.57374	-3.94179	0.248907	0.0495785	0.0793644
ENSMUSG00000031659	Adcy7	-3.43258	-3.33399	0.326466	0.0774409	0.0761418
ENSMUSG00000022376	Adcy8	-3.26444		2.71567	1.08562	0.660283
ENSMUSG00000025026	Add3	-2.68878		20.7999	8.76372	6.15452
ENSMUSG00000044017	Adgrd1	-72.6539	-14.2696	0.188231	0.0104204	0.00157601
ENSMUSG00000002885	Adgre5	-7.26425		5.19911	2.77499	0.56865
ENSMUSG00000041293	Adgrf1	-2.87868	-15.8679	1.47014	0.0731282	0.0554966
ENSMUSG00000056492	Adgrf5	-5.21465	-5.58783	0.719751	0.100138	0.109303
ENSMUSG00000053852	Adgrg4	-8.41896	-22.2987	2.79507	0.100594	0.0273428
ENSMUSG00000061577	Adgrg5	-36.7734	-12.7866	0.663587	0.0415325	0.0131814
ENSMUSG00000039116	Adgrg6	-1.39814	-3.65138	0.200705	0.043906	0.0147698
ENSMUSG00000013033	Adgrl1	-44.3739	-2.12739	0.752864	0.0289493	0.0129651
ENSMUSG00000037605	Adgrl3	-4.97422	-2.55355	0.208886	0.0644551	0.0405528
ENSMUSG00000074207	Adh1	-2.65499		55.7626	42.6184	16.6921
ENSMUSG00000037797	Adh4		3.23536	2.1379	0.736242	5.52793
ENSMUSG00000037797	Adh4	-2.29896		2.1379	5.52793	0.736242
ENSMUSG00000053054	Adh6a		2.53095	54.0614	21.7755	108.858
ENSMUSG00000055301	Adh7	-2.48182		0.191865	0.246781	0.0737782
ENSMUSG00000020629	Adi1		-2.51792	12.6688	4.00088	9.048
ENSMUSG00000030790	Adm	2.7698		1.9645	4.31236	1.59032
ENSMUSG00000057134	Ado	-2.47935		6.59049	2.77124	2.11315
ENSMUSG00000042429	Adora1	-6.38923	-2.26398	1.02522	0.401754	0.127496
ENSMUSG00000020178	Adora2a	-2.65717	-2.67624	0.713602	0.210305	0.211858
ENSMUSG00000018500	Adora2b	3.64715	3.12257	15.9022	46.0634	39.3263
ENSMUSG00000025236	Adpgk	-7.92768	-2.29635	4.95737	1.72639	0.495696
ENSMUSG00000033717	Adra2a	-21.6379	-4.36798	6.18061	1.12837	0.22524
ENSMUSG00000045730	Adrb2	-6.17239	-6.98384	1.52241	0.198118	0.200558
ENSMUSG00000042249	Adrbk2	-24.4868	-8.59318	3.31777	0.306666	0.107442
ENSMUSG00000022407	Adsl	-2.9328		6.55538	4.30405	1.77494
ENSMUSG00000030609	Aen	-2.72814		2.66169	1.22839	1.01965
ENSMUSG00000029094	Afap1	-7.77669	-4.43934	0.614096	0.109311	0.0623397
ENSMUSG00000029313	Aff1	2.51854		9.83379	19.7016	15.3367
ENSMUSG00000029369	Afm		-2.38291	4.31165	1.67331	4.63191
ENSMUSG00000054932	Afp	-31.9753	-6.47986	5.13459	0.632321	0.127612
ENSMUSG00000031521	Aga	2.6469		13.4125	28.2421	14.595
ENSMUSG00000015452	Ager	-2.75149		1.65406	0.827054	0.478734
ENSMUSG00000029916	Agk	-5.85524	-2.13941	1.41038	0.52555	0.191036
ENSMUSG00000040706	Agmat	-2.44897		98.9639	76.2269	32.0123
ENSMUSG00000026922	Agpat2	2.02189	2.59434	35.0563	56.3419	72.2001
ENSMUSG00000031467	Agpat5	-2.21375		1.60051	0.747227	0.578331
ENSMUSG00000029314	Agpat9	3.38956	3.15798	12.1016	32.5925	30.2813
ENSMUSG00000020581	Agr2	-11.3171		46.1345	28.4601	3.23903
ENSMUSG00000041936	Agrn	2.10829	2.94162	22.197	37.11	51.8362
ENSMUSG00000031980	Agt	-33.7336	-3.17699	1.01896	0.25554	0.0219364
ENSMUSG00000021557	Agtpbp1	-3.33326		0.124938	0.0529544	0.0294253
ENSMUSG00000027597	Ahcy	-2.34925		34.054	27.189	11.5137
ENSMUSG00000069833	Ahnak	3.64477	2.31804	11.1083	32.2445	20.4346
ENSMUSG00000022763	Aifm3		-2.55779	7.09254	2.20762	3.77037
ENSMUSG00000037860	Aim2	-3.35974		0.710766	0.353969	0.165268
ENSMUSG00000078247	Airn		-3.58527	2.54929	0.56577	2.69123
ENSMUSG00000022178	Ajuba	3.60801	2.8396	17.3326	49.6567	38.9822
ENSMUSG00000026817	Ak1	-336.244	-6.68547	0.510967	0.0607286	0
ENSMUSG00000028527	Ak4	-8.75531		0.239818	0.169037	0.0206796
ENSMUSG00000041323	Ak7	-13.133	-8.35456	0.39021	0.0354441	0.0232749
ENSMUSG00000018428	Akap1	-3.1574		17.8273	10.4088	4.488
ENSMUSG00000039158	Akna	-9.31912	-3.1638	0.777768	0.195277	0.0655014
ENSMUSG00000036500	Akp3		12.4934	48.3733	54.0662	478.307
ENSMUSG00000061758	Akr1b10	-2.33373		1.67388	1.34891	0.569452
ENSMUSG00000001642	Akr1b3	-2.88189		3.51575	2.3201	0.969632
ENSMUSG00000052131	Akr1b7		2.13035	1.61369	1.08468	2.75551
ENSMUSG00000029762	Akr1b8		9.66926	1.87048	0.89	14.3873
ENSMUSG00000021211	Akr1c12		2.16879	54.8704	83.2632	94.4679
ENSMUSG00000021213	Akr1c13	2.25778	3.02738	51.1227	91.7871	122.912
ENSMUSG00000033715	Akr1c14		-2.58833	8.20956	3.17207	3.67424
ENSMUSG00000071551	Akr1c19	3.57031	4.57763	24.4869	69.4786	88.9723
ENSMUSG00000032786	Alas1		2.07382	19.0629	17.159	31.3953
ENSMUSG00000025270	Alas2		-3.25854	0.5981	0.142968	0.376874
ENSMUSG00000053279	Aldh1a1		2.46318	29.0661	12.8251	56.9497
ENSMUSG00000024747	Aldh1a7	-2.44921		14.136	15.9153	4.58765
ENSMUSG00000024885	Aldh3b1		2.18672	10.9781	14.2917	19.0319
ENSMUSG00000028737	Aldh4a1		2.25436	0.572367	0.263693	1.01946
ENSMUSG00000035936	Aldh5a1	-3.65776	-2.32176	5.76517	2.25429	1.25418
ENSMUSG00000021238	Aldh6a1	-3.14884	-2.78762	9.44524	2.69722	2.38175
ENSMUSG00000030695	Aldoa		2.09636	65.4342	43.7823	108.821
ENSMUSG00000028307	Aldob		2.03799	769.141	1046.34	1244.75
ENSMUSG00000017390	Aldoc	-3.27985		2.71736	2.73351	0.656876
ENSMUSG00000073792	Alg6	-3.72651		2.05449	0.881088	0.437862
ENSMUSG00000035704	Alg8	-4.81551		3.73551	1.71818	0.615415
ENSMUSG00000079036	Alkbh1	-2.38627		4.50241	1.87225	1.75515
ENSMUSG00000044339	Alkbh2	-3.48743		2.26851	1.15139	0.511005
ENSMUSG00000025899	Alkbh8	-3.28619	-2.27539	3.09926	1.08032	0.749058
ENSMUSG00000063810	Alms1	-2.85219	-3.63434	1.80254	0.394134	0.501887
ENSMUSG00000025701	Alox5	-5.74477	-3.73933	0.820233	0.17341	0.112693
ENSMUSG00000060063	Alox5ap	-51.1136	-16.5736	2.02718	0.0978582	0.0277056
ENSMUSG00000079440	Alpi	2.78548	2.65154	734.037	1625.56	1545.17
ENSMUSG00000028028	Alpk1	3.24308		1.07288	2.75824	1.37003
ENSMUSG00000026246	Alppl2	2.04936	3.87321	0.185471	0.301663	0.568812
ENSMUSG00000047528	Als2cr12	2.55325		1.40612	2.85276	1.17075
ENSMUSG00000025134	Alyref	-2.27335		10.6276	6.46496	3.7141
ENSMUSG00000060244	Alyref2	2.0373		0.797181	1.28809	0.712551
ENSMUSG00000028356	Ambp	-22.6941	-37.8331	14.2695	0.295867	0.497257
ENSMUSG00000075232	Amd1	-2.57795	-2.32398	5.18957	1.78099	1.59939
ENSMUSG00000036820	Amdhd2	2.73575		22.6377	49.1332	22.4539
ENSMUSG00000050332	Amer1	-3.2777	-2.15919	2.2757	0.842714	0.551432
ENSMUSG00000050947	Amigo1	-6.18528	-2.99442	2.23178	0.591195	0.287136
ENSMUSG00000048218	Amigo2	-99.8737	-8.86677	1.38455	0.12502	0.0106261
ENSMUSG00000042225	Ammecr1	-3.55234	-2.31472	2.58143	0.889794	0.576938
ENSMUSG00000021278	Amn	3.66334		130.385	378.742	175.45
ENSMUSG00000013076	Amotl1	-23.9344	-14.9925	0.487833	0.0255021	0.0160331
ENSMUSG00000032531	Amotl2	2.94128		4.7624	11.1049	5.04823
ENSMUSG00000032607	Amt	-5.37365	-3.27932	2.37969	0.58125	0.349326
ENSMUSG00000030649	Anapc15	2.85362		2.03637	4.61001	1.52523
ENSMUSG00000072115	Ang	5.61006		7.27684	32.443	10.5083
ENSMUSG00000060615	Ang4	-12.7857		14.1458	6.5959	0.874205
ENSMUSG00000021257	Angel1	-5.56276	-3.15653	0.886183	0.222959	0.126165
ENSMUSG00000031465	Angpt2	-4.57487	-3.39887	0.809554	0.188291	0.139614
ENSMUSG00000033544	Angptl1		-2.23531	0.432135	0.153251	0.357302
ENSMUSG00000028553	Angptl3		-2.46428	0.534554	0.172005	0.295057
ENSMUSG00000002289	Angptl4	-3.16984		6.17894	6.68859	1.54872
ENSMUSG00000028989	Angptl7		-2.44972	0.843929	0.273663	0.43288
ENSMUSG00000031543	Ank1	-2.68484		0.434583	0.194192	0.128756
ENSMUSG00000047117	Ankdd1b	-3.47499		0.460255	0.200736	0.103192
ENSMUSG00000020790	Ankfy1		2.0107	11.1201	15.4561	17.754
ENSMUSG00000046295	Ankle1	-22.3433	-5.1984	6.85617	1.0484	0.239901
ENSMUSG00000031508	Ankrd10	-2.24857	-2.44831	9.46308	3.08052	3.35133
ENSMUSG00000034647	Ankrd12	2.41703		1.97746	3.79981	1.88036
ENSMUSG00000041870	Ankrd13a		2.0339	29.8011	44.2615	48.0651
ENSMUSG00000037907	Ankrd13b	-5.93614	-3.91487	4.47615	0.906437	0.59861
ENSMUSG00000067653	Ankrd23		-2.39837	2.49868	0.824846	1.04798
ENSMUSG00000054708	Ankrd24	-2.69952	-2.41169	1.17687	0.386839	0.346243
ENSMUSG00000007827	Ankrd26	-15.9838	-5.99597	1.05174	0.139569	0.0511783
ENSMUSG00000057766	Ankrd29	2.64268		0.429096	0.899685	0.237738
ENSMUSG00000050914	Ankrd37		2.05092	7.97329	10.6847	12.9761
ENSMUSG00000052331	Ankrd44	2.06682		1.3553	2.22404	1.14358
ENSMUSG00000044864	Ankrd50	2.01599	2.08503	3.96206	6.34624	6.55931
ENSMUSG00000040183	Ankrd6	-2.16614	-2.26184	0.241355	0.0843806	0.0888318
ENSMUSG00000037904	Ankrd9		2.19182	16.4569	18.2419	28.5784
ENSMUSG00000030909	Anks4b	2.8179	2.31487	71.0766	159.241	130.601
ENSMUSG00000066191	Anks6	-5.65336	-3.85149	2.96442	0.608706	0.41658
ENSMUSG00000036777	Anln	-6.76854	-2.28357	3.33366	1.16191	0.391732
ENSMUSG00000031075	Ano1	-4.21363	-2.68868	1.31887	0.403965	0.248907
ENSMUSG00000034107	Ano7	-11.1757		16.8647	9.28498	1.19817
ENSMUSG00000034863	Ano8	-2.67945		4.12603	2.12452	1.63139
ENSMUSG00000028333	Anp32b	-2.26556		31.8201	13.035	11.1803
ENSMUSG00000015749	Anp32e	-4.3334		10.5439	4.94356	1.93333
ENSMUSG00000039062	Anpep		2.70422	385.853	327.206	828.16
ENSMUSG00000031635	Anxa10		7.44669	2.67489	1.49689	15.84
ENSMUSG00000032231	Anxa2		2.5829	60.6576	82.56	124.235
ENSMUSG00000029484	Anxa3	4.69238	2.86613	0.855331	3.18847	1.94648
ENSMUSG00000027712	Anxa5	3.13817		8.96331	22.3906	12.3517
ENSMUSG00000018340	Anxa6	-17.4776	-9.65246	2.38755	0.193397	0.108691
ENSMUSG00000015702	Anxa9		-2.15713	0.867815	0.329672	0.573846
ENSMUSG00000021322	Aoah		-8.18876	3.47506	0.346638	1.70534
ENSMUSG00000029811	Aoc1	3.39213		141.997	382.491	208.743
ENSMUSG00000078651	Aoc2	-2.58346		3.41901	1.71434	1.05123
ENSMUSG00000079554	Aox2	3.96942	4.12212	0.152801	0.480985	0.501833
ENSMUSG00000031367	Ap1s2		-2.11912	0.196827	0.0724064	0.130174
ENSMUSG00000062444	Ap3b2	-28.7722	-1.51882	0.419921	0.0311992	0.0107595
ENSMUSG00000049562	Ap5b1	2.08282	2.02374	16.2989	26.9609	26.1399
ENSMUSG00000019979	Apaf1	2.0647		13.107	21.4987	16.7824
ENSMUSG00000024897	Apba1		-2.56265	0.180299	0.0559461	0.190465
ENSMUSG00000004931	Apba3	2.79774	2.98104	41.224	91.4398	97.4131
ENSMUSG00000020135	Apc2		-3.26272	0.685199	0.180605	0.292979
ENSMUSG00000071847	Apcdd1	6.49086	3.98362	1.65673	8.51269	5.20156
ENSMUSG00000035960	Apex1	-2.97693	-2.18176	3.20161	1.16143	0.853495
ENSMUSG00000032375	Aph1b	2.41064		1.12873	2.16416	0.878579
ENSMUSG00000053040	Aph1c	5.4292		0.934608	4.03481	0.582963
ENSMUSG00000073705	Apitd1	-2.42644		0.826659	0.345611	0.266503
ENSMUSG00000006651	Aplp1	4.75804	2.47302	16.6381	62.8196	32.6397
ENSMUSG00000032083	Apoa1	4.00244	2.62836	2684.38	8544.38	5586.27
ENSMUSG00000040613	Apobec1		2.36249	14.4851	21.035	27.1285
ENSMUSG00000040694	Apobec2	-2.27335		0.912568	0.440689	0.318813
ENSMUSG00000009585	Apobec3	-12.5796		1.91439	0.7938	0.124551
ENSMUSG00000040564	Apoc1	-3.58676	-6.71946	4.61567	0.592303	1.00473
ENSMUSG00000002992	Apoc2	2.15058	2.05066	1403.93	2402.93	2283.12
ENSMUSG00000032081	Apoc3	2.17648		670.867	1160.93	775.163
ENSMUSG00000022548	Apod	531.569	27.689	0	0.646474	0.0316572
ENSMUSG00000002985	Apoe	-6.51898	-3.92533	3.90739	0.783569	0.474016
ENSMUSG00000050014	Apol10b	-2.73897		0.560453	0.585133	0.160493
ENSMUSG00000010601	Apol7a	2.76893	2.8787	7.96113	17.5041	18.2315
ENSMUSG00000057346	Apol9a	9.34827	19.6954	4.71909	34.9622	73.5783
ENSMUSG00000068246	Apol9b	11.7156	57.103	0.837439	7.72257	37.609
ENSMUSG00000024391	Apom		-2.84774	2.68646	0.739988	1.22978
ENSMUSG00000040760	Appl1		-2.55335	2.06638	0.801465	0.953727
ENSMUSG00000020263	Appl2	2.01176		12.2055	19.4802	8.77944
ENSMUSG00000004655	Aqp1	-38.4215	-7.15446	21.1265	2.3526	0.431441
ENSMUSG00000028435	Aqp3		15.028	1.93297	2.89131	23.0594
ENSMUSG00000024411	Aqp4	-8.48828	-3.41383	4.36475	1.01425	0.410338
ENSMUSG00000044217	Aqp5	-11.3468		0.904137	0.204213	0.0627695
ENSMUSG00000022602	Arc	-1.88946	-4.94256	5.03592	0.812435	0.368905
ENSMUSG00000029378	Areg	5.59961	6.69636	19.5183	86.8725	103.499
ENSMUSG00000042350	Arel1		2.04243	9.40703	12.2597	15.2652
ENSMUSG00000062421	Arf2	2.09733		3.08781	5.14938	4.20161
ENSMUSG00000054277	Arfgap3	2.35195	2.33502	37.3008	69.7115	69.1536
ENSMUSG00000019987	Arg1	-5.13933	-3.25891	0.943285	0.228033	0.14487
ENSMUSG00000021125	Arg2		6.31634	11.2154	9.94342	56.3576
ENSMUSG00000041219	Arhgap11a	-2.22152		6.01968	3.08771	2.15402
ENSMUSG00000025154	Arhgap19	-3.21974		2.62045	1.35448	0.68832
ENSMUSG00000049807	Arhgap23	3.40544	2.15696	1.03146	2.78205	1.75776
ENSMUSG00000057315	Arhgap24	-23.8632	-3.22764	0.447548	0.110134	0.0148845
ENSMUSG00000036452	Arhgap26	2.86061	2.50766	4.87324	11.0535	9.6833
ENSMUSG00000085887	Arhgap27os3	-2.45159	-2.27463	4.23415	1.48402	1.37125
ENSMUSG00000039831	Arhgap29	-3.56327		0.906909	0.371696	0.202256
ENSMUSG00000036882	Arhgap33		2.61096	2.63296	4.12074	5.43137
ENSMUSG00000058230	Arhgap35		-2.27748	6.62787	2.30887	3.80309
ENSMUSG00000033697	Arhgap39	-3.61338	-3.2458	4.45547	1.17012	0.979519
ENSMUSG00000033389	Arhgap44	6.79604	3.13391	0.253974	1.37026	0.628004
ENSMUSG00000073433	Arhgdig	-12.9714	-4.13313	0.671377	0.127008	0.0442739
ENSMUSG00000040964	Arhgef10l	-11.8813	-2.2355	1.08811	0.387089	0.0706093
ENSMUSG00000032875	Arhgef17	-17.964	-5.22991	0.225619	0.0335172	0.00979094
ENSMUSG00000021662	Arhgef28		-2.92564	8.48605	2.29441	3.52913
ENSMUSG00000045094	Arhgef37	3.31303	3.84899	0.304163	0.795836	0.920467
ENSMUSG00000040969	Arhgef38	-12.1869	-3.82169	4.13214	0.868359	0.268897
ENSMUSG00000051517	Arhgef39	-11.6672	-2.32887	4.37312	1.49753	0.29234
ENSMUSG00000037509	Arhgef4	-4.13693	-5.22134	0.340379	0.0520753	0.066675
ENSMUSG00000004562	Arhgef40	-3.64145		0.856828	0.422472	0.186529
ENSMUSG00000033542	Arhgef5	2.33432	2.22751	14.6435	27.1792	25.9047
ENSMUSG00000031511	Arhgef7	2.02027		5.5898	8.97134	7.4743
ENSMUSG00000037447	Arid5a		-2.28116	1.60094	0.628194	0.993531
ENSMUSG00000019947	Arid5b		-2.98918	7.07309	1.88289	6.19237
ENSMUSG00000025870	Arl10	-6.49652	-2.88625	3.47788	0.983294	0.42287
ENSMUSG00000098207	Arl14	-9.51785		2.25573	1.02309	0.183769
ENSMUSG00000047446	Arl4a	2.25576		10.8445	19.4409	14.705
ENSMUSG00000049866	Arl4c	-3.18779		1.05628	0.672315	0.26314
ENSMUSG00000034936	Arl4d	-2.27795	-2.76463	5.94003	2.28194	2.13477
ENSMUSG00000036093	Arl5a	2.25544	2.50358	24.4724	43.9195	48.605
ENSMUSG00000026426	Arl8a	2.13875		14.2932	24.2998	19.4314
ENSMUSG00000030105	Arl8b	2.0854		14.6826	24.3488	18.1602
ENSMUSG00000038525	Armc10	-2.45677		6.26231	2.73749	2.0252
ENSMUSG00000033460	Armcx1	-2.46725	-6.38157	0.600373	0.0748725	0.193397
ENSMUSG00000015709	Arnt2	15.9695	9.24856	1.00941	12.8236	7.41316
ENSMUSG00000040187	Arntl2	-4.37324	-2.55248	0.379229	0.118551	0.0677545
ENSMUSG00000008475	Arpc5	2.01173		60.2073	96.3855	77.9678
ENSMUSG00000018909	Arrb1	-3.18299		8.32553	6.22973	2.07873
ENSMUSG00000042659	Arrdc4	2.5006		26.8255	53.2994	32.0651
ENSMUSG00000022620	Arsa	4.35773	2.04572	5.17465	17.8974	8.38517
ENSMUSG00000042082	Arsb	-2.22816	-2.36499	4.42559	1.48344	1.57628
ENSMUSG00000020604	Arsg	2.1507		23.7098	40.4474	25.1501
ENSMUSG00000021592	Arsk	-2.73369	-3.46147	0.718646	0.163478	0.208971
ENSMUSG00000035277	Arx	-153.193	-12.3289	1.1514	0.073684	0.00455188
ENSMUSG00000048040	Arxes2	-4.43728		0.879389	0.909551	0.168228
ENSMUSG00000022377	Asap1	2.79697	2.08761	1.66871	3.71512	2.76682
ENSMUSG00000036995	Asap3	4.53058	4.83187	0.736864	2.64516	2.81877
ENSMUSG00000034768	Asb16	-15.5416	-7.37479	0.788633	0.0854363	0.0384071
ENSMUSG00000067081	Asb18	-2.2738		0.554589	0.341868	0.21655
ENSMUSG00000038774	Ascc3		2.28504	11.1303	17.0128	20.2083
ENSMUSG00000009248	Ascl2	-54.7248	-14.4872	4.31243	0.236087	0.0596014
ENSMUSG00000005470	Asf1b	-4.94717		2.31764	0.954795	0.368014
ENSMUSG00000038276	Asic3		-2.55218	0.710894	0.220469	0.384588
ENSMUSG00000028008	Asic5	-33.1823	-2.93963	1.33074	0.0508538	0.0302772
ENSMUSG00000025533	Asl	2.58468		10.5922	21.7253	11.9931
ENSMUSG00000052456	Asna1	2.30099	2.01093	27.3623	50.0123	43.6659
ENSMUSG00000029752	Asns	-3.57934		7.53709	5.93164	1.95781
ENSMUSG00000020774	Aspa	2.97016	2.31157	0.955075	2.25491	1.75703
ENSMUSG00000037686	Aspg	-3.58893	-2.35412	17.1502	5.78984	3.79575
ENSMUSG00000028207	Asph	-8.48755	-2.33812	1.83999	0.62582	0.171541
ENSMUSG00000033952	Aspm	-17.7289	-3.81433	1.81996	0.381271	0.080473
ENSMUSG00000024654	Asrgl1	-16.9194	-8.67497	0.362389	0.0326368	0.0162554
ENSMUSG00000076441	Ass1	3.3631	2.15219	81.6793	217.845	139.151
ENSMUSG00000045215	Asxl3	-3.1996		0.301201	0.12123	0.0769797
ENSMUSG00000022360	Atad2	-5.66715	-3.75892	5.63392	1.19089	0.790715
ENSMUSG00000029036	Atad3a	-2.98144		21.4421	11.8483	5.71374
ENSMUSG00000038539	Atf5	2.05662	2.67774	13.1269	21.4745	27.9175
ENSMUSG00000021619	Atg10	2.38024		3.70437	7.00461	3.03706
ENSMUSG00000047767	Atg16l2		-2.4164	1.34878	0.444812	0.634122
ENSMUSG00000022663	Atg3	2.20695		9.84859	17.2863	13.617
ENSMUSG00000079418	Atg4a	2.10833		2.2176	3.71654	3.16442
ENSMUSG00000002820	Atg4d		2.02721	22.2813	27.8203	35.7921
ENSMUSG00000038295	Atg9b	15.9122	9.30286	0.153124	1.93963	1.13374
ENSMUSG00000026192	Atic	-4.85566	-2.15752	10.0241	3.77971	1.94974
ENSMUSG00000021066	Atl1	-2.2527	-2.42148	0.591595	0.229378	0.205325
ENSMUSG00000034218	Atm	-3.69486	-3.86414	4.1035	0.847759	0.903046
ENSMUSG00000073043	Atoh1	-9.78838		5.93528	4.20214	0.480481
ENSMUSG00000037621	Atoh8	-27.2137	-268.117	0.419731	0	0.0104619
ENSMUSG00000018585	Atox1	2.00657		83.7916	133.575	101.014
ENSMUSG00000025324	Atp10a	-2.97199		0.098308	0.0864824	0.0255438
ENSMUSG00000055415	Atp10b		2.86989	9.09857	6.71165	20.7428
ENSMUSG00000031441	Atp11a	3.75254		13.2137	39.3449	9.53179
ENSMUSG00000022533	Atp13a3		-2.32352	36.9946	12.6586	24.8997
ENSMUSG00000020788	Atp2a3	-11.397		27.5151	13.9617	1.91769
ENSMUSG00000026463	Atp2b4	-5.23497	-4.88142	0.219838	0.0355476	0.0327975
ENSMUSG00000034112	Atp2c2	-11.3732	-2.94983	4.1381	1.57082	0.297929
ENSMUSG00000005553	Atp4a	-31.5747	-5.33114	0.478984	0.0709989	0.0115953
ENSMUSG00000038690	Atp5j2		2.185	29.734	31.2301	51.4416
ENSMUSG00000050856	Atp5k		2.37093	21.5153	24.3677	40.3376
ENSMUSG00000019087	Atp6ap1	2.72393		22.2529	48.1863	33.2717
ENSMUSG00000019302	Atp6v0a1	2.40783		27.0996	51.79	25.3641
ENSMUSG00000038023	Atp6v0a2		2.40159	26.0074	32.5465	49.5782
ENSMUSG00000033379	Atp6v0b	2.37404		41.9827	79.1899	63.9407
ENSMUSG00000024121	Atp6v0c	2.15298		10.7092	18.323	14.6323
ENSMUSG00000013160	Atp6v0d1	2.6373		31.7064	66.4684	46.8794
ENSMUSG00000052459	Atp6v1a	2.66651		15.4698	32.803	21.3885
ENSMUSG00000006273	Atp6v1b2	2.37927		36.4281	68.8687	48.1948
ENSMUSG00000022295	Atp6v1c1	2.01045		23.4426	37.4423	31.5423
ENSMUSG00000021114	Atp6v1d	3.93073	2.48129	24.5219	76.697	48.2089
ENSMUSG00000019210	Atp6v1e1	2.36364		17.4816	32.8443	21.3059
ENSMUSG00000004285	Atp6v1f	2.11139		25.1026	42.1245	31.4687
ENSMUSG00000039105	Atp6v1g1	2.29458		31.5604	57.5646	41.6189
ENSMUSG00000024403	Atp6v1g2	-2.13394		0.807125	0.349925	0.299074
ENSMUSG00000033793	Atp6v1h	2.47244		6.41974	12.6113	9.04011
ENSMUSG00000021983	Atp8a2	-2.18158		4.94431	2.4172	1.79884
ENSMUSG00000028457	Atp8b5		-2.98627	0.453873	0.123394	0.411792
ENSMUSG00000032409	Atr	-2.52789	-2.49489	1.8841	0.601816	0.592429
ENSMUSG00000031229	Atrx	-2.16559	-2.36837	5.40733	1.86677	2.04033
ENSMUSG00000078521	Aunip	-6.38752	-2.35962	1.24116	0.489999	0.149031
ENSMUSG00000027496	Aurka	-4.35447		5.5418	3.46687	1.02185
ENSMUSG00000020897	Aurkb	-14.6696	-2.68437	6.94982	2.05624	0.371463
ENSMUSG00000029673	Auts2	-6.98754	-3.61484	5.38452	1.18493	0.612109
ENSMUSG00000025432	Avil	-5.29222	-2.22935	2.18315	0.780431	0.326927
ENSMUSG00000029787	Avl9	2.01731		11.3213	18.1534	12.8207
ENSMUSG00000002602	Axl	4.97978		1.69119	6.68078	1.85966
ENSMUSG00000060802	B2m	2.83778	2.41162	676.104	1527.63	1294.11
ENSMUSG00000039242	B3galnt2	-2.53846	-2.83581	5.81301	2.22449	1.82587
ENSMUSG00000074892	B3galt5	-3.93277		0.221216	0.150906	0.043627
ENSMUSG00000031803	B3gnt3		2.40458	36.7829	27.4122	70.1706
ENSMUSG00000079445	B3gnt7		2.65168	2.24957	0.450534	4.73704
ENSMUSG00000079445	B3gnt7	-3.94668		2.24957	4.73704	0.450534
ENSMUSG00000059479	B3gnt8	-3.23364	-3.11953	0.572763	0.147059	0.14063
ENSMUSG00000006731	B4galnt1	-4.37847		52.6303	45.1527	10.4399
ENSMUSG00000013418	B4galnt2	-4.19417		82.5719	49.4881	15.6634
ENSMUSG00000055629	B4galnt4	-17.9676	-2.16238	1.94231	0.71321	0.0865375
ENSMUSG00000028413	B4galt1		2.24568	4.86665	1.41234	8.68844
ENSMUSG00000028413	B4galt1	-2.74594		4.86665	8.68844	1.41234
ENSMUSG00000017929	B4galt5		2.3068	22.5713	35.4584	41.2442
ENSMUSG00000056124	B4galt6	2.36712	2.74438	16.6191	31.321	36.1218
ENSMUSG00000001039	B9d1	-3.93	-2.74768	1.06922	0.304503	0.271319
ENSMUSG00000040605	Bace2	-14.6851		4.0413	2.64219	0.217909
ENSMUSG00000025612	Bach1	2.32761		29.3581	54.241	39.26
ENSMUSG00000042215	Bag2	-11.6391	-2.13247	0.749787	0.279823	0.0503645
ENSMUSG00000030847	Bag3	-3.62627		3.49863	4.20737	0.76985
ENSMUSG00000040007	Bahd1	2.08913		13.6486	22.6553	17.693
ENSMUSG00000025372	Baiap2	-2.66393	-2.37492	1.5436	0.609861	0.459492
ENSMUSG00000018126	Baiap2l2	-2.49665		63.5258	29.7738	20.1729
ENSMUSG00000047507	Baiap3	-16.3842	-7.76332	1.60178	0.164351	0.0768524
ENSMUSG00000057789	Bak1		2.40624	30.0639	43.4571	57.3744
ENSMUSG00000024232	Bambi	-8.29756	-3.68165	1.06758	0.278652	0.102217
ENSMUSG00000081219	Bambi-ps1	2.4045	2.25824	1.71125	3.2517	3.01898
ENSMUSG00000026196	Bard1	-4.88258	-2.82271	1.85376	0.520292	0.300869
ENSMUSG00000032033	Barx2	2.47044	18.2135	0.278078	0.549787	4.04332
ENSMUSG00000039699	Batf2		13.2285	0.293753	0.423078	3.07576
ENSMUSG00000041660	Bbox1	3.10613	3.13713	1.98476	4.8937	4.95656
ENSMUSG00000051444	Bbs12	-25.947	-5.13546	0.415652	0.0641163	0.0107668
ENSMUSG00000063145	Bbs5	-2.41693	-2.16685	0.562485	0.202819	0.183887
ENSMUSG00000037325	Bbs7		-2.88427	0.538565	0.151587	0.233333
ENSMUSG00000035919	Bbs9		-2.47877	1.88494	0.602116	1.35019
ENSMUSG00000002980	Bcam	-2.89125		6.9493	3.34065	2.74722
ENSMUSG00000020650	Bcap29	-2.11725		4.00469	1.76027	1.58147
ENSMUSG00000028121	Bcar3	2.2209	2.05958	17.9635	31.6611	29.3336
ENSMUSG00000013523	Bcas1	-7.25885		3.40845	2.60995	0.372825
ENSMUSG00000059439	Bcas3	2.23691		4.19899	7.45429	5.09131
ENSMUSG00000086199	Bcas3os1	2.52265		0.347152	0.698417	0.275585
ENSMUSG00000030826	Bcat2	-2.67122		4.28229	2.41627	1.27482
ENSMUSG00000027792	Bche	-3.91583		12.2014	8.19472	3.14052
ENSMUSG00000032263	Bckdhb	-9.42657	-3.32926	1.401	0.333736	0.116093
ENSMUSG00000000861	Bcl11a	-7.16878	-4.24488	1.89889	0.358357	0.214849
ENSMUSG00000048251	Bcl11b	-4.65642	-2.78728	9.30689	2.65507	1.8191
ENSMUSG00000057329	Bcl2	-14.9913	-5.21915	0.779558	0.119396	0.0429337
ENSMUSG00000007659	Bcl2l1	2.33739		12.0589	22.3797	17.224
ENSMUSG00000030200	Bcl2l14		2.07541	2.26915	0.390739	3.74717
ENSMUSG00000030200	Bcl2l14	-4.63828		2.26915	3.74717	0.390739
ENSMUSG00000044165	Bcl2l15	4.53847	13.4571	0.0957617	0.350166	1.0396
ENSMUSG00000022508	Bcl6	2.09827		2.40787	4.0076	2.68234
ENSMUSG00000000317	Bcl6b	-4.62324	-7.54764	0.724316	0.0750737	0.125497
ENSMUSG00000029438	Bcl7a	-4.37757	-4.42485	2.67224	0.479128	0.484793
ENSMUSG00000031845	Bco1	-3.11931		0.683376	0.475782	0.17501
ENSMUSG00000026172	Bcs1l	-3.19967		5.00674	2.49717	1.3143
ENSMUSG00000028167	Bdh2	3.57967	3.70161	2.4111	6.85223	7.0751
ENSMUSG00000092060	Bend4	65.9293	15.8255	0.276065	14.4571	3.46019
ENSMUSG00000048186	Bend7	2.14335		4.33898	7.38456	4.08861
ENSMUSG00000050071	Bex1	-8.42495	-8.34132	1.14026	0.104801	0.10132
ENSMUSG00000042750	Bex2	-24.1224	-7.66713	2.43691	0.248488	0.0726133
ENSMUSG00000047844	Bex4	8.83124		0.831487	5.86572	1.80974
ENSMUSG00000027420	Bfsp1		-2.21873	3.94436	1.41525	1.75756
ENSMUSG00000074489	Bglap3	10.7217	2.92149	1.52932	13.0472	3.54467
ENSMUSG00000052271	Bhlha15	-3.54768	-2.26641	0.851368	0.298118	0.193552
ENSMUSG00000072964	Bhlhb9	-47.4293	-12.3339	1.17659	0.0744866	0.0176145
ENSMUSG00000030103	Bhlhe40	2.36172		67.0447	125.765	99.4866
ENSMUSG00000024381	Bin1	-6.22675		3.45032	2.59844	0.440684
ENSMUSG00000098112	Bin2	2.21128		1.73949	3.0511	1.78099
ENSMUSG00000017716	Birc5	-5.89934		3.53178	1.80422	0.469879
ENSMUSG00000030528	Blm	-3.17851	-2.79634	1.50003	0.426162	0.374106
ENSMUSG00000057667	Bloc1s3	2.35371	2.18848	4.54309	8.49904	7.87602
ENSMUSG00000040093	Bmf	-4.62169	-5.97556	2.31867	0.306027	0.398202
ENSMUSG00000027358	Bmp2	6.20167	3.85085	7.43895	36.6397	22.6946
ENSMUSG00000034663	Bmp2k	2.11279		8.09331	13.6039	9.90457
ENSMUSG00000029335	Bmp3	-13.5775	-2.47191	5.96654	1.92345	0.347102
ENSMUSG00000008999	Bmp7	2.4356		16.0773	31.0605	7.49382
ENSMUSG00000032726	Bmp8a	3.92985	2.07337	2.14727	6.69111	3.51689
ENSMUSG00000002384	Bmp8b		-2.62765	0.334608	0.099883	0.32198
ENSMUSG00000031377	Bmx	-2.61633	-2.28357	0.314851	0.108854	0.122038
ENSMUSG00000049086	Bmyc	-6.47434	-2.52223	1.31309	0.410471	0.0133408
ENSMUSG00000022687	Boc	-39.9565	-8.45182	0.50919	0.0473523	0.00930919
ENSMUSG00000026278	Bok	3.72608	2.18226	6.39532	18.9446	11.1012
ENSMUSG00000022070	Bora	-2.22445	-2.46567	7.78705	3.02367	2.78195
ENSMUSG00000045176	Borcs6	2.08404	2.00262	4.51559	7.45843	7.16009
ENSMUSG00000038871	Bpgm	2.08262		18.4932	30.5961	27.3442
ENSMUSG00000027485	Bpifb1	-22.3522		0.753319	0.310932	0.0259711
ENSMUSG00000017146	Brca1	-4.42718	-2.28293	1.81299	0.630572	0.32558
ENSMUSG00000041147	Brca2	-7.11688	-4.25119	1.3279	0.250398	0.148069
ENSMUSG00000037905	Bri3bp	-3.3254		17.9281	12.2782	4.28279
ENSMUSG00000034329	Brip1	-2.44912		1.34664	0.76223	0.523466
ENSMUSG00000012076	Brms1l		-2.12979	2.744	1.01921	1.20879
ENSMUSG00000063952	Brpf3	2.88301		22.8267	52.2365	29.1835
ENSMUSG00000053046	Brsk2	-4.24685	-6.26858	0.596395	0.0752905	0.11206
ENSMUSG00000032589	Bsn		-3.66178	3.03823	0.790155	2.47846
ENSMUSG00000029082	Bst1	5.88027	3.91663	24.7963	115.897	77.1497
ENSMUSG00000046718	Bst2	9.61338	30.7652	6.69732	51.137	163.13
ENSMUSG00000000202	Btbd17	-352.942	-7.73246	0.437404	0.0440039	0
ENSMUSG00000062098	Btbd3	-2.39593		4.57027	2.04207	1.57247
ENSMUSG00000070632	Btbd8	-4.53853	-4.72787	0.738038	0.121546	0.125675
ENSMUSG00000082361	Btc		2.34944	1.66264	2.0421	3.10109
ENSMUSG00000062638	Btnl1		2.30062	112.659	162.945	205.898
ENSMUSG00000024340	Btnl2	2.14139	2.09019	63.9385	108.648	106.218
ENSMUSG00000092618	Btnl6	2.19882		143.361	250.213	189.669
ENSMUSG00000061728	Btnl7-ps	2.44838	2.04264	38.2425	74.2973	62.048
ENSMUSG00000027379	Bub1	-16.8664	-2.67566	1.9772	0.590042	0.0912779
ENSMUSG00000040084	Bub1b	-11.4853	-2.48641	5.83198	1.86721	0.400532
ENSMUSG00000020547	Bzw2	-4.39954		18.2262	7.65226	3.29076
ENSMUSG00000018446	C1qbp	-3.79385		44.5824	34.8624	9.33942
ENSMUSG00000038527	C1rl		-2.67139	1.81853	0.540462	0.776547
ENSMUSG00000024371	C2	6.7275	3.17946	7.16185	38.2261	18.0501
ENSMUSG00000045975	C2cd2	4.18654		1.80446	6.0237	2.08414
ENSMUSG00000032120	C2cd2l	2.31497	2.65223	41.2952	75.8303	86.7643
ENSMUSG00000091956	C2cd4b	-4.44974	-4.74164	1.9037	0.316081	0.341831
ENSMUSG00000045912	C2cd4c	-2.94382	-6.63593	0.848512	0.0997955	0.0323075
ENSMUSG00000073418	C4b	21.0116	11.2886	0.0463385	0.790734	0.427605
ENSMUSG00000050390	C77080	2.48714	2.67134	37.2621	73.6022	78.9139
ENSMUSG00000034656	Cacna1a	-21.9685	-12.1594	2.39885	0.155531	0.0862312
ENSMUSG00000004113	Cacna1b	-8.66492	-2.58943	0.250644	0.0773321	0.0226114
ENSMUSG00000051331	Cacna1c	-13.2935	-1.6438	0.232399	0.016985	0.0135398
ENSMUSG00000015968	Cacna1d	-9.88838	-5.24792	0.354378	0.0535954	0.0306944
ENSMUSG00000024112	Cacna1h	-32.6385	-5.69481	2.19028	0.306497	0.0527681
ENSMUSG00000040118	Cacna2d1	-95.4761	-2.76585	0.977714	0.0369126	0.0077382
ENSMUSG00000017412	Cacnb4	5.22217	2.1624	0.0982065	0.408137	0.168554
ENSMUSG00000013629	Cad	-7.75365	-2.55774	7.09372	2.20512	0.727022
ENSMUSG00000032076	Cadm1	-5.93874		0.143271	0.0754371	0.0225225
ENSMUSG00000054423	Cadps	-54.4161	-25.9949	1.25617	0.0383214	0.0180077
ENSMUSG00000017978	Cadps2	-4.12716		2.66803	1.30298	0.514032
ENSMUSG00000044566	Cage1	-4.99498	-2.13372	0.433479	0.162082	0.0685177
ENSMUSG00000059588	Calcrl	-2.43726		0.841061	0.504265	0.273979
ENSMUSG00000029761	Cald1	3.71944		0.338884	1.00128	0.44515
ENSMUSG00000033033	Calhm2		-3.71285	0.434876	0.0922291	0.186616
ENSMUSG00000030272	Camk1		-3.239	1.63826	0.401465	0.654969
ENSMUSG00000051146	Camk2n2	-2.21297		1.13076	0.461645	0.405681
ENSMUSG00000038128	Camk4	-3.35456	-3.93676	0.368993	0.0954874	0.088657
ENSMUSG00000020785	Camkk1	-5.53187	-6.1386	0.53009	0.0690881	0.0755198
ENSMUSG00000029471	Camkk2		-2.72262	3.19923	0.93026	1.86915
ENSMUSG00000026933	Camsap1	-2.75421		2.39853	1.12506	0.917394
ENSMUSG00000014592	Camta1	-2.6324	-2.98374	0.446499	0.118386	0.171961
ENSMUSG00000030319	Cand2	-7.44574	-3.24225	0.546804	0.133792	0.0566644
ENSMUSG00000056737	Capg		3.23349	2.79347	1.39093	7.19222
ENSMUSG00000043705	Capn13	-12.1389	-2.95199	3.45808	0.923699	0.220635
ENSMUSG00000037326	Capn15	2.7321		32.5438	70.4449	48.609
ENSMUSG00000038599	Capn8	-11.6947	-2.72879	3.84767	1.48075	0.261586
ENSMUSG00000031981	Capn9	-1.96694		6.68398	4.00717	0.483579
ENSMUSG00000032373	Car12	2.02673		2.91793	4.71016	2.0874
ENSMUSG00000027555	Car13	2.14407	2.33701	10.8358	18.4844	20.1088
ENSMUSG00000038526	Car14	-3.64558	-2.35352	0.689383	0.23162	0.177642
ENSMUSG00000027562	Car2		4.29987	9.78516	4.22019	33.4293
ENSMUSG00000025317	Car5a	5.97851		0.513765	2.45399	0.675092
ENSMUSG00000028463	Car9	-7.8565		7.54564	10.3001	0.756297
ENSMUSG00000033170	Card10	-2.64876	-2.92539	8.27788	2.25094	2.48333
ENSMUSG00000036526	Card11	-18.5853	-2.82911	4.31674	1.21216	0.182652
ENSMUSG00000013483	Card14	3.23183		7.54955	19.3542	11.0651
ENSMUSG00000010755	Cars		2.13412	6.30836	9.53716	10.6858
ENSMUSG00000060227	Casc4	-3.37524		2.17141	0.905344	0.566769
ENSMUSG00000027326	Casc5	-1.89943	-3.39293	2.39208	0.574922	0.173789
ENSMUSG00000033597	Caskin1	-2.69399		0.342983	0.141084	0.10077
ENSMUSG00000025887	Casp12	-4.41974	-7.71287	0.457349	0.0514632	0.0823764
ENSMUSG00000031628	Casp3	3.45279	5.82875	29.5583	81.0798	136.733
ENSMUSG00000033538	Casp4	2.38619		4.22668	8.01964	6.36498
ENSMUSG00000026029	Casp8	2.15931		19.8508	34.1107	31.494
ENSMUSG00000051980	Casr	-75.8764	-2.5485	0.629796	0.023508	0.00555912
ENSMUSG00000048003	Catsper4	2.24159		0.677836	1.20868	0.968513
ENSMUSG00000035640	Cbarp	-2.58242	-2.79222	1.62165	0.457904	0.498706
ENSMUSG00000006362	Cbfa2t3	3.09712		1.79173	4.41019	1.69068
ENSMUSG00000040525	Cblc	2.30064	2.94869	20.4982	37.4447	48.0112
ENSMUSG00000040380	Cbln3		-2.16736	0.416003	0.152385	0.236964
ENSMUSG00000051483	Cbr1		2.70309	152.916	137.905	327.525
ENSMUSG00000022947	Cbr3		3.34756	2.28322	0.615764	6.07238
ENSMUSG00000022947	Cbr3	-2.93552		2.28322	6.07238	0.615764
ENSMUSG00000025577	Cbx2	-2.85912	-2.7268	4.93916	1.44008	1.37324
ENSMUSG00000029836	Cbx3	-2.79337	-2.25417	14.1399	4.99622	4.02536
ENSMUSG00000009575	Cbx5	-2.53968	-2.88473	17.2346	4.74857	6.67006
ENSMUSG00000089715	Cbx6	-28.2168	-11.9657	3.01521	0.218115	0.0850092
ENSMUSG00000053411	Cbx7	-5.71489	-3.68983	2.84576	0.613489	0.394071
ENSMUSG00000039765	Cc2d2a	-14.2854	-5.72316	1.81085	0.250899	0.0994011
ENSMUSG00000040213	Ccbl2	-3.28929		0.305003	0.151307	0.0734718
ENSMUSG00000030714	Ccdc101	-6.21371	-2.83112	3.67159	1.03574	0.467522
ENSMUSG00000028461	Ccdc107	-3.73182		7.72825	4.70256	1.64362
ENSMUSG00000031150	Ccdc120	3.65696	2.94042	10.1686	29.5262	23.6895
ENSMUSG00000034795	Ccdc122	2.56704		1.32132	2.69875	1.64877
ENSMUSG00000068114	Ccdc134	-6.53727		2.19397	1.74043	0.284261
ENSMUSG00000107499	Ccdc142_1		-2.28616	0.96909	0.378443	0.439342
ENSMUSG00000079511	Ccdc142_2		-2.2169	0.549622	0.195551	0.241213
ENSMUSG00000091119	Ccdc152		-2.69694	1.57751	0.466562	2.32372
ENSMUSG00000006241	Ccdc159	-3.26486	-2.51484	1.06976	0.336266	0.259824
ENSMUSG00000073207	Ccdc160	2.91266		0.525207	1.21668	0.150257
ENSMUSG00000075225	Ccdc162	2.30982		0.511944	0.937783	0.324894
ENSMUSG00000098176	Ccdc166	-5.45972	-2.98771	1.01875	0.281007	0.146964
ENSMUSG00000056531	Ccdc18		-2.23253	0.9175	0.328509	1.11442
ENSMUSG00000022035	Ccdc25		2.02065	11.3192	15.1526	18.1581
ENSMUSG00000028795	Ccdc28b	-2.81515	-2.39799	1.52464	0.506258	0.427856
ENSMUSG00000026676	Ccdc3	-52.5526	-9.54365	0.768595	0.0630294	0.0098232
ENSMUSG00000039983	Ccdc32	2.1361	2.37559	9.93286	16.8528	18.6959
ENSMUSG00000027160	Ccdc34	-3.69314		1.83479	0.732614	0.394089
ENSMUSG00000048445	Ccdc57	-2.16518	-2.46137	1.35846	0.4358	0.498492
ENSMUSG00000019897	Ccdc59	2.23423		6.15527	10.932	7.35755
ENSMUSG00000038903	Ccdc68	8.21466	5.29565	6.91185	45.1407	29.0604
ENSMUSG00000090946	Ccdc71l		2.16233	11.2987	17.4088	19.34
ENSMUSG00000045106	Ccdc73	-5.59573	-4.67542	0.267024	0.0445353	0.0406576
ENSMUSG00000041617	Ccdc74a	-3.14954	-4.29488	2.29388	0.425263	0.586335
ENSMUSG00000071202	Ccdc78	-4.45945	-2.92571	1.50583	0.416266	0.295985
ENSMUSG00000056018	Ccdc7b	-3.78459		0.525817	0.210431	0.107663
ENSMUSG00000041117	Ccdc8		-2.73715	0.253259	0.0735716	0.15838
ENSMUSG00000095098	Ccdc85b		-2.53118	8.1218	2.52769	3.38284
ENSMUSG00000047810	Ccdc88b		2.49996	0.756902	0.589584	1.49855
ENSMUSG00000021182	Ccdc88c	-2.21485		29.1672	14.5273	10.4479
ENSMUSG00000037979	Ccdc92	-8.37884		0.39726	0.427233	0.0367743
ENSMUSG00000032532	Cck	-23.6315	-9.79859	139.51	11.283	0.53252
ENSMUSG00000026166	Ccl20	2.55422		0.740074	1.50682	1.06327
ENSMUSG00000004814	Ccl24	2.32355		9.6161	17.766	15.2171
ENSMUSG00000023235	Ccl25	-2.33215		72.4363	81.0873	24.6901
ENSMUSG00000073888	Ccl27a_1	-2.24649	-2.55788	0.535	0.166276	0.187348
ENSMUSG00000074715	Ccl28	-3.51787		5.28576	2.85386	1.19988
ENSMUSG00000018927	Ccl6	-13.5936		32.748	18.6529	1.91061
ENSMUSG00000019122	Ccl9	-1.49843		2.39683	1.27662	0.180702
ENSMUSG00000027715	Ccna2	-1.43364		7.27567	3.05929	0.553149
ENSMUSG00000041431	Ccnb1	-1.89418		3.12709	1.51482	0.224789
ENSMUSG00000032218	Ccnb2	-11.6742		11.344	6.30002	0.761202
ENSMUSG00000070348	Ccnd1	-11.7694	-2.63575	6.88686	2.08702	0.464342
ENSMUSG00000000184	Ccnd2	-19.5392	-2.31657	31.305	10.758	1.27421
ENSMUSG00000002068	Ccne1	-2.38494		1.76094	0.768142	0.583906
ENSMUSG00000072082	Ccnf	-2.32118		4.95078	2.98094	1.69391
ENSMUSG00000029385	Ccng2	3.73777	2.42019	12.9562	38.44	24.935
ENSMUSG00000070871	Ccnyl1		2.38656	6.59086	10.2128	12.4967
ENSMUSG00000043953	Ccrl2	8.77735	13.8196	0.251422	1.76446	2.77452
ENSMUSG00000058690	Ccser2	3.48393	2.88704	18.1555	50.27	41.5902
ENSMUSG00000001416	Cct3	-2.98678		23.5706	17.4742	8.92948
ENSMUSG00000029447	Cct6a	-2.24434		27.9896	19.4935	9.91807
ENSMUSG00000086564	Cd101	5.31255		1.54087	6.48865	2.23608
ENSMUSG00000051439	Cd14	-2.51137		1.15519	1.2197	0.361088
ENSMUSG00000019818	Cd164	2.21694		51.8153	91.4301	59.9347
ENSMUSG00000052212	Cd177	-47.5142	-3.28713	0.655668	0.155309	0.00923519
ENSMUSG00000028076	Cd1d1	-15.8637	-9.27936	0.458002	0.0379484	0.0212435
ENSMUSG00000022661	Cd200	-15.3296	-2.96255	1.22992	0.328224	0.061165
ENSMUSG00000047139	Cd24a	-8.95228	-3.54427	58.5187	13.1299	5.19122
ENSMUSG00000030336	Cd27		-2.37857	0.855242	0.28616	0.545471
ENSMUSG00000035914	Cd276	-14.3559	-2.64545	2.39631	0.722548	0.131092
ENSMUSG00000047798	Cd300lf	-6.17862	-3.64373	0.28479	0.0724182	0.0368499
ENSMUSG00000002308	Cd320	-5.55771		1.84277	0.91138	0.259468
ENSMUSG00000002944	Cd36	2.64659	2.10993	10.5273	22.1361	17.69
ENSMUSG00000029084	Cd38	-3.77525		12.376	9.12123	2.60616
ENSMUSG00000047649	Cd3eap	-3.1823	-2.91128	2.42746	0.92059	0.598405
ENSMUSG00000005087	Cd44	-34.5681	-4.21762	2.51599	0.498611	0.0567163
ENSMUSG00000016493	Cd46		-2.72288	0.743081	0.217582	0.373921
ENSMUSG00000026399	Cd55	7.36901	2.67232	1.70175	9.98609	3.60652
ENSMUSG00000032679	Cd59a		-2.47165	1.04317	0.334046	0.624355
ENSMUSG00000018774	Cd68		-2.74872	3.47819	1.32918	2.13735
ENSMUSG00000024610	Cd74	-2.75952	-4.83321	2.99986	0.576367	0.864727
ENSMUSG00000037706	Cd81	-2.87672		46.9487	22.9111	12.9548
ENSMUSG00000035776	Cd99l2	-2.14368	-3.45474	3.5801	0.822365	1.3267
ENSMUSG00000028755	Cda	-2.36795		39.2676	34.3283	13.1752
ENSMUSG00000006398	Cdc20	-11.8835		12.6854	6.36973	0.839412
ENSMUSG00000027330	Cdc25b	-4.39587		6.22291	2.73284	1.12469
ENSMUSG00000044201	Cdc25c	-12.9759	-2.14251	1.99982	0.755671	0.117062
ENSMUSG00000049521	Cdc42ep1	-11.1674	-8.38878	5.71641	0.541164	0.407014
ENSMUSG00000036533	Cdc42ep3	-5.61673	-2.38583	0.818375	0.268972	0.113199
ENSMUSG00000000028	Cdc45	-4.13632		4.21293	1.69726	0.807383
ENSMUSG00000017499	Cdc6	-6.34769	-2.79821	1.87821	0.552869	0.233793
ENSMUSG00000029283	Cdc7	-5.81245	-4.59859	1.63487	0.320588	0.2236
ENSMUSG00000048922	Cdca2	-1.91527	-2.41636	2.7964	0.916836	0.201363
ENSMUSG00000023505	Cdca3	-9.35233		6.67736	4.13094	0.559346
ENSMUSG00000024791	Cdca5	-4.59552		3.5519	1.52314	0.611173
ENSMUSG00000055612	Cdca7	-35.8589	-7.58514	16.6596	1.75236	0.366252
ENSMUSG00000021175	Cdca7l	-18.4657	-3.22691	4.35463	1.08011	0.184989
ENSMUSG00000028873	Cdca8	-4.54844		3.07614	1.26604	0.535198
ENSMUSG00000028217	Cdh17	2.30344		147.418	270.298	231.302
ENSMUSG00000012819	Cdh23	2.44074		0.158663	0.306487	0.0626945
ENSMUSG00000034918	Cdhr2	2.68467		339.572	723.589	450.251
ENSMUSG00000025497	Cdhr5	3.18451	2.07018	348.658	882.36	572.978
ENSMUSG00000030682	Cdipt	2.55802		38.467	78.1261	55.8346
ENSMUSG00000019942	Cdk1	-11.9924	-2.88412	5.53963	2.11449	0.39293
ENSMUSG00000028926	Cdk14	-13.5626	-3.47955	0.29812	0.0681636	0.0172798
ENSMUSG00000038481	Cdk19		-2.13516	3.06469	1.13866	1.77804
ENSMUSG00000025358	Cdk2	-2.47155	-2.31868	10.324	3.54618	3.31952
ENSMUSG00000021483	Cdk20	2.88622		2.06071	4.71912	1.17051
ENSMUSG00000029394	Cdk2ap1	-2.78758		6.34349	3.44984	1.85623
ENSMUSG00000092300	Cdk3-ps	-3.11792	-3.51796	1.09273	0.246676	0.279029
ENSMUSG00000040274	Cdk6	-6.71519	-4.22296	5.9118	1.11354	0.698472
ENSMUSG00000031292	Cdkl5		-2.22156	0.657561	0.23523	0.354967
ENSMUSG00000073802	Cdkn2b		2.0776	43.4238	46.3692	71.4166
ENSMUSG00000028551	Cdkn2c	-3.96832		1.09395	0.498903	0.220889
ENSMUSG00000037628	Cdkn3	-3.48786		4.1954	3.26821	0.971476
ENSMUSG00000033022	Cdo1	-19.5473	-5.38191	3.8578	0.569971	0.152704
ENSMUSG00000038119	Cdon		-2.36763	2.86476	0.98903	1.63744
ENSMUSG00000030878	Cdr2	3.08053	2.87909	103.402	253.205	235.974
ENSMUSG00000039518	Cdsn	-2.5368	-2.75115	2.72827	0.782375	0.85532
ENSMUSG00000031758	Cdyl2	-4.95769	-21.7923	0.200092	0.00661958	0.0320996
ENSMUSG00000074272	Ceacam1	2.85636		10.1264	23.0547	13.6142
ENSMUSG00000030472	Ceacam18	2.94549	6.01307	14.122	33.091	67.4488
ENSMUSG00000054385	Ceacam2	2.52033	2.19101	0.532101	1.06535	0.931351
ENSMUSG00000070777	Ceacam20	2.62254	2.0097	39.403	82.0027	62.9226
ENSMUSG00000071637	Cebpd	-2.16623		2.48853	1.3165	0.985427
ENSMUSG00000024081	Cebpz	-2.15875		5.79238	2.71322	2.28222
ENSMUSG00000058979	Cecr5	-2.66829		3.09083	1.46068	0.920278
ENSMUSG00000002107	Celf2	-5.97983	-4.49814	0.0743274	0.0129042	0.00961561
ENSMUSG00000028137	Celf3	-7.78587	-8.22445	2.43348	0.2411	0.247622
ENSMUSG00000016028	Celsr1	-21.5272	-8.4413	1.60089	0.151499	0.0588524
ENSMUSG00000068740	Celsr2	-22.2135	-6.64714	1.09357	0.13095	0.0392378
ENSMUSG00000023473	Celsr3	-8.48728	-2.91726	0.974156	0.264119	0.0907623
ENSMUSG00000052353	Cemip		3.36662	0.459455	0.299435	1.2283
ENSMUSG00000029177	Cenpa	-4.24959	-2.87213	8.70879	3.3188	1.63071
ENSMUSG00000045328	Cenpe	-7.37867	-2.26781	2.86159	1.00819	0.306973
ENSMUSG00000026605	Cenpf	-13.5133	-3.48642	2.49568	0.570433	0.14589
ENSMUSG00000045273	Cenph	-7.91855	-3.95964	2.3588	0.478128	0.23492
ENSMUSG00000031262	Cenpi	-7.89417	-3.43814	0.88681	0.204329	0.0883754
ENSMUSG00000064128	Cenpj	-2.36678		0.860078	0.924253	0.288108
ENSMUSG00000021714	Cenpk	-8.86582	-2.68561	0.958823	0.283897	0.0846737
ENSMUSG00000068101	Cenpm	-1.83275	-2.5317	1.29971	0.403891	0.0909171
ENSMUSG00000031756	Cenpn	-6.41591	-3.62253	1.7708	0.387588	0.222056
ENSMUSG00000021391	Cenpp	-3.11642	-3.12373	2.25942	0.578429	0.574864
ENSMUSG00000023919	Cenpq	-2.59632		1.32896	0.563271	0.424757
ENSMUSG00000031629	Cenpu		-2.72637	1.14209	0.333707	0.586205
ENSMUSG00000075266	Cenpw	-11.3545		1.74424	0.889897	0.11857
ENSMUSG00000085811	Cep112it		-2.65124	3.03822	1.17377	2.1536
ENSMUSG00000039781	Cep131	-3.51556	-6.96531	2.18327	0.247458	0.567639
ENSMUSG00000057335	Cep170	-3.31439	-2.34989	0.300082	0.101372	0.0713695
ENSMUSG00000038241	Cep250	-2.94354	-3.45162	3.05562	0.702094	0.835761
ENSMUSG00000046111	Cep295	-2.68386	-2.41249	1.76427	0.581882	0.522257
ENSMUSG00000033671	Cep350	2.04887		20.298	33.0352	26.1359
ENSMUSG00000024989	Cep55	-5.92489	-2.26762	1.68435	0.592722	0.223984
ENSMUSG00000019813	Cep57l1		3.0272	1.25654	1.89177	3.02642
ENSMUSG00000056267	Cep70	-5.81356	-2.96786	2.37663	0.637464	0.323808
ENSMUSG00000021572	Cep72	-2.77817	-2.84474	1.94798	0.544965	0.55867
ENSMUSG00000041491	Cep78	-18.3337	-4.45381	1.80569	0.326494	0.0762538
ENSMUSG00000022604	Cep97	-2.87385	-6.23683	0.424202	0.0543372	0.116507
ENSMUSG00000039787	Cercam	-3.95957	-8.12488	1.96151	0.193722	0.392848
ENSMUSG00000008206	Cers4	-6.25117	-2.29927	1.77807	0.616636	0.225478
ENSMUSG00000023021	Cers5	-4.33399	-2.29589	2.5928	0.894613	0.473289
ENSMUSG00000057400	Ces1c	-16.5712		0.660876	0.289778	0.0300687
ENSMUSG00000061959	Ces1e	-6.42184		1.96401	2.15177	0.24036
ENSMUSG00000031725	Ces1f		8.12199	0.925275	0.314956	6.00143
ENSMUSG00000031725	Ces1f	-2.33314		0.925275	6.00143	0.314956
ENSMUSG00000050097	Ces2b	-2.46131		1.59573	1.99302	0.619896
ENSMUSG00000061825	Ces2c		5.50449	14.5795	4.81692	63.7934
ENSMUSG00000061825	Ces2c	-2.46322		14.5795	63.7934	4.81692
ENSMUSG00000031884	Ces2d-ps		2.88521	0.287481	0.167103	0.670139
ENSMUSG00000031877	Ces2g	-2.87151		17.5764	16.7505	4.97292
ENSMUSG00000026649	Cfap126	-3.16243	-2.58137	0.593018	0.226725	0.144073
ENSMUSG00000044948	Cfap43	-2.75279	-4.27113	0.205491	0.0384868	0.0591968
ENSMUSG00000020904	Cfap52	-2.21595	-2.32116	0.621339	0.215161	0.224707
ENSMUSG00000040473	Cfap69	-5.28796	-4.49375	0.182754	0.0325819	0.0275911
ENSMUSG00000078490	Cfap74	-2.76945	-2.93413	0.224015	0.0607936	0.0640619
ENSMUSG00000033898	Cfhr2	-4.61412		4.3418	2.58782	0.748452
ENSMUSG00000058952	Cfi	-3.99277	-6.86946	42.3288	4.88355	8.59966
ENSMUSG00000062929	Cfl2	2.81273		5.0054	11.1984	6.20392
ENSMUSG00000001128	Cfp	-2.43535	-2.53257	0.72588	0.229148	0.236327
ENSMUSG00000041301	Cftr	-2.2875		18.9673	11.237	7.43548
ENSMUSG00000068876	Cgn	2.0213		40.0149	64.2625	43.4245
ENSMUSG00000032232	Cgnl1	3.08493		0.60092	1.48092	0.265657
ENSMUSG00000029161	Cgref1	2.35907	2.01008	129.183	242.156	206.208
ENSMUSG00000027313	Chac1	3.57059	7.42903	0.331303	0.939862	1.9536
ENSMUSG00000063765	Chadl	-4.31475	-2.93153	0.188079	0.0495516	0.0342813
ENSMUSG00000002835	Chaf1a	-2.49667		6.75944	2.76794	2.15124
ENSMUSG00000022945	Chaf1b	-3.52443	-2.18726	2.43279	0.889505	0.548513
ENSMUSG00000030086	Chchd6	-2.28543		1.40321	0.833822	0.485933
ENSMUSG00000043419	Chd3os	2.07139		0.708848	1.16925	0.298368
ENSMUSG00000005045	Chd5	-24.9929	-5.53172	0.236912	0.033592	0.00684231
ENSMUSG00000057133	Chd6	-2.31587		3.35145	1.34912	1.14945
ENSMUSG00000015970	Chdh	-4.77149		20.685	16.6641	3.44347
ENSMUSG00000032113	Chek1	-3.99499	-3.12989	1.31027	0.335989	0.260405
ENSMUSG00000029521	Chek2	-2.55824	-2.91951	6.04269	1.64708	1.87816
ENSMUSG00000021194	Chga	-46.3985	-11.8836	53.8651	3.84218	0.921448
ENSMUSG00000027350	Chgb	-47.6888	-12.4589	36.0161	2.2962	0.599705
ENSMUSG00000027902	Chil6	-2.48535	-3.26432	1.6248	0.397083	0.519522
ENSMUSG00000025531	Chm	2.18734		3.2827	5.71169	3.54353
ENSMUSG00000004843	Chmp2b	3.41934	2.28028	28.17	76.651	51.0184
ENSMUSG00000038467	Chmp4b	2.35948	2.94131	41.005	76.9687	95.5342
ENSMUSG00000030865	Chp2	2.76438	2.55461	79.2253	174.019	160.773
ENSMUSG00000032773	Chrm1	-6.71995	-2.17852	0.379313	0.13836	0.0434427
ENSMUSG00000046159	Chrm3	-2.43642	-3.29822	0.89485	0.215413	0.0334309
ENSMUSG00000027107	Chrna1		-2.47618	0.328361	0.105078	0.177621
ENSMUSG00000041189	Chrnb1	-2.53527		0.6973	0.342524	0.218136
ENSMUSG00000034612	Chst11	-56.5589	-15.7496	0.763892	0.0377127	0.009878
ENSMUSG00000030930	Chst15	-3.318		0.752426	0.321932	0.179163
ENSMUSG00000035930	Chst4	-14.1891		6.68941	4.65663	0.373198
ENSMUSG00000060402	Chst8	-6.92496	-3.45437	0.491914	0.111703	0.0558453
ENSMUSG00000032640	Chsy1	-24.877	-6.2695	1.16798	0.147149	0.0350559
ENSMUSG00000019214	Chtf18	-13.282	-3.54459	3.66202	0.833138	0.216715
ENSMUSG00000031781	Ciapin1		2.95636	8.26444	10.406	19.3556
ENSMUSG00000030538	Cib1		2.18704	42.5067	64.5115	73.7431
ENSMUSG00000037493	Cib2		-3.26285	1.09971	0.266472	0.606212
ENSMUSG00000030278	Cidec	4.1917	3.3492	74.3991	247.793	197.564
ENSMUSG00000022504	Ciita	-5.79265	-3.56979	0.423581	0.0952523	0.0585251
ENSMUSG00000034157	Cipc	-5.87853		1.46613	1.14914	0.198335
ENSMUSG00000037710	Cisd1		2.24119	21.6895	22.4454	38.5328
ENSMUSG00000078695	Cisd3	-2.57124		43.1989	52.6848	13.6879
ENSMUSG00000032578	Cish		-2.36797	1.61627	0.542622	0.909471
ENSMUSG00000029516	Cit	-14.6973	-4.31732	1.64258	0.303509	0.0881302
ENSMUSG00000070803	Cited4	-7.23591	-3.65535	1.54156	0.339926	0.164347
ENSMUSG00000037725	Ckap2	-9.44197	-3.29926	2.62925	0.687685	0.226674
ENSMUSG00000048327	Ckap2l	-13.6863	-2.27135	2.43383	0.850398	0.137184
ENSMUSG00000046841	Ckap4	-11.9342		1.08033	0.442166	0.0694885
ENSMUSG00000001270	Ckb		3.114	163.094	70.3099	403.048
ENSMUSG00000054400	Cklf	-5.85897	-8.92742	0.688915	0.0616878	0.0926095
ENSMUSG00000000308	Ckmt1		2.96365	155.952	190.063	366.737
ENSMUSG00000028044	Cks1b	-7.15123		6.01493	2.72538	0.661218
ENSMUSG00000062248	Cks2	-2.24717		20.2208	11.9351	7.94703
ENSMUSG00000028255	Clca1	-13.6485		278.685	133.701	16.2109
ENSMUSG00000036960	Clca2	-2.28228		0.433339	0.274945	0.150686
ENSMUSG00000056025	Clca3a1		2.37471	1.1223	1.151	2.12513
ENSMUSG00000028262	Clca3a2	-34.892	-14.3428	1.41059	0.0769918	0.0302379
ENSMUSG00000037033	Clca3b	-26.2228	-3.38865	26.1172	6.14082	0.792931
ENSMUSG00000068547	Clca4a	130.679	54.1915	0.230703	24.1661	9.95054
ENSMUSG00000074195	Clca4b	8.02787	4.08709	169.842	1084.59	550.722
ENSMUSG00000029862	Clcn1	-3.25618		0.421626	0.336715	0.101764
ENSMUSG00000004317	Clcn5	2.63995		20.0588	42.08	22.5524
ENSMUSG00000036636	Clcn7	2.67062		13.1818	27.931	18.3903
ENSMUSG00000001739	Cldn15	-5.49656		94.5589	61.1357	13.868
ENSMUSG00000047501	Cldn4	6.38129	5.05676	60.7386	308.308	243.019
ENSMUSG00000050520	Cldn8	-3.11291	-2.91144	1.74094	0.479223	0.444038
ENSMUSG00000030157	Clec2d	2.5525	2.46665	30.7911	62.3465	60.4806
ENSMUSG00000030155	Clec2e	3.55705	2.10451	56.2111	158.869	93.7874
ENSMUSG00000030364	Clec2h	3.05396	2.6944	85.8975	208.493	183.889
ENSMUSG00000007041	Clic1	3.07795	2.87588	43.3039	106.027	98.5854
ENSMUSG00000037242	Clic4	2.84299		10.8177	24.4944	13.5267
ENSMUSG00000021097	Clmn	3.05944		12.9001	31.3546	12.7259
ENSMUSG00000030720	Cln3	3.34146		4.5634	12.1066	5.83173
ENSMUSG00000022125	Cln5	2.54257		3.877	7.8425	5.26363
ENSMUSG00000032245	Cln6	2.2356		18.6743	33.1775	9.65386
ENSMUSG00000026317	Cln8	3.57844		4.25429	12.0864	5.3439
ENSMUSG00000001829	Clpb	-2.47574		2.88586	2.09689	0.926538
ENSMUSG00000024225	Clps	-11.6274		17.8523	8.91172	1.21791
ENSMUSG00000050866	Clrn3	2.18528		37.3229	64.8883	57.3571
ENSMUSG00000042489	Clspn	-7.18866	-3.52866	1.77214	0.400441	0.194741
ENSMUSG00000039953	Clstn1	2.21998		47.4942	83.7152	56.073
ENSMUSG00000022037	Clu	-14.1517		7.47205	2.87594	0.422538
ENSMUSG00000014232	Cluap1	-2.66585		2.06056	0.856756	0.611106
ENSMUSG00000020741	Cluh	-2.27464		78.8733	46.1872	27.4794
ENSMUSG00000016756	Cmah	-4.78845	-4.12689	4.00382	0.774933	0.664223
ENSMUSG00000014633	Cmc2	-3.53278		2.56436	1.82657	0.579908
ENSMUSG00000090110	Cmc4		-3.57779	1.30687	0.291492	0.688053
ENSMUSG00000057103	Cml1		2.1542	4.08589	4.82693	6.99644
ENSMUSG00000033634	Cml2		3.86735	0.441906	0.773034	1.35622
ENSMUSG00000079494	Cml5	5.15074	7.69042	0.859998	3.49671	5.2035
ENSMUSG00000020638	Cmpk2		7.69755	12.6095	17.8961	76.8518
ENSMUSG00000022748	Cmss1	-5.91399	-2.44922	2.8319	0.94045	0.377836
ENSMUSG00000032436	Cmtm7	-4.18544		3.32965	1.49319	0.6283
ENSMUSG00000041012	Cmtm8	2.40739		10.8534	20.7412	9.98812
ENSMUSG00000030057	Cnbp	-2.36394		50.5645	31.2026	17.0113
ENSMUSG00000056162	Cndp1	-2.79996		1.86705	1.30443	0.529271
ENSMUSG00000024644	Cndp2	5.74375	3.35775	59.9651	273.345	159.401
ENSMUSG00000031789	Cngb1	39.3033	14.3125	0.0115822	0.373474	0.13402
ENSMUSG00000028841	Cnksr1	2.2214	2.31593	14.8903	26.2505	27.3906
ENSMUSG00000053931	Cnn3	-27.2645	-4.86123	4.93534	0.804937	0.142315
ENSMUSG00000025189	Cnnm1		-2.38225	2.41329	0.812218	1.3218
ENSMUSG00000006782	Cnp		2.06037	4.11099	1.18624	6.71972
ENSMUSG00000006782	Cnp	-2.75236		4.11099	6.71972	1.18624
ENSMUSG00000044288	Cnr1	-126.929	-36.8111	0.425979	0.00870518	0.00203507
ENSMUSG00000032782	Cntrob	-2.11974	-2.64479	4.0574	1.55829	1.5209
ENSMUSG00000020173	Cobl	2.10615	4.3815	2.48014	4.15399	8.64013
ENSMUSG00000024330	Col11a2	-2.63838	-3.78292	1.06169	0.272287	0.319725
ENSMUSG00000040690	Col16a1	-2.64459	-4.68565	1.3662	0.232802	0.409403
ENSMUSG00000025064	Col17a1	-3.23738	-9.81353	0.36811	0.0296361	0.0904283
ENSMUSG00000001435	Col18a1	-2.18324	-2.1255	0.754502	0.282461	0.274444
ENSMUSG00000016356	Col20a1		-2.71978	1.24358	0.363055	0.769475
ENSMUSG00000063564	Col23a1	-3.91846	-3.36944	0.562327	0.132696	0.113748
ENSMUSG00000045672	Col27a1	-25.7252	-21.4224	1.19638	0.0442042	0.036705
ENSMUSG00000031503	Col4a2	2.91551		0.319702	0.739141	0.35709
ENSMUSG00000025650	Col7a1		-2.38899	0.791515	0.312363	0.675721
ENSMUSG00000027570	Col9a3	-4.12742		0.388562	0.246839	0.0752913
ENSMUSG00000036103	Colec12	2.20271		0.419969	0.737128	0.317196
ENSMUSG00000032299	Commd4	2.8915		27.8108	63.8591	35.17
ENSMUSG00000075486	Commd6	2.36935		13.098	24.6991	15.6537
ENSMUSG00000029319	Coq2	-2.95375		15.2903	8.7589	4.11282
ENSMUSG00000004530	Coro1c	2.2103		13.5785	23.8818	20.8218
ENSMUSG00000020544	Cox11	2.17095	3.44767	2.75804	4.75966	7.5264
ENSMUSG00000035505	Cox18	-2.51359		3.0623	2.93689	1.18425
ENSMUSG00000041697	Cox6a1		2.10132	220.376	225.579	366.319
ENSMUSG00000051811	Cox6b2	4.54851		1.88393	6.83354	1.53375
ENSMUSG00000074218	Cox7a1		2.69231	24.1917	12.9658	51.5956
ENSMUSG00000037852	Cpe	-66.8395	-11.1459	16.8811	1.20129	0.196712
ENSMUSG00000020300	Cpeb4	2.4789		20.6275	40.6393	26.3442
ENSMUSG00000062980	Cped1		-2.16849	0.25941	0.0947053	0.231191
ENSMUSG00000025867	Cplx2	-18.5658	-12.4126	4.77139	0.30567	0.203703
ENSMUSG00000023176	Cpn2	-1.17894		0.202292	0.246603	0.0147741
ENSMUSG00000034361	Cpne2	-5.46858	-3.89537	0.51603	0.103242	0.0737262
ENSMUSG00000025991	Cps1	-2.62282	-2.17769	410.322	161.913	124.358
ENSMUSG00000061414	Cracr2a	-12.7891	-2.96986	5.9199	1.58809	0.386306
ENSMUSG00000044279	Crb3		2.0318	29.398	45.7344	47.3891
ENSMUSG00000005362	Crbn	2.57147	2.13297	7.06527	14.4326	11.9642
ENSMUSG00000025532	Crcp	2.68281	2.03566	7.54949	16.0908	12.2066
ENSMUSG00000028466	Creb3		2.11954	25.2693	30.3509	42.4732
ENSMUSG00000027230	Creb3l1	-1.83755		4.46396	2.16414	0.348951
ENSMUSG00000038648	Creb3l2	3.04907	2.83095	4.81983	11.659	10.8268
ENSMUSG00000035041	Creb3l3	2.16023		183.317	314.528	268.208
ENSMUSG00000027938	Creb3l4	-7.37847	-2.96336	4.17972	1.12001	0.472914
ENSMUSG00000048249	Crebrf	2.37536		6.25223	11.7682	7.08822
ENSMUSG00000023272	Creld2		2.19053	22.8011	23.6672	39.4941
ENSMUSG00000024146	Cript	2.61205		12.9499	26.9282	17.9532
ENSMUSG00000033467	Crlf2	2.38854	2.64942	1.94074	3.67812	4.06118
ENSMUSG00000017561	Crlf3	2.70572		2.25424	4.84936	3.21744
ENSMUSG00000040860	Crocc	-4.21114	-3.73937	1.79369	0.379795	0.338201
ENSMUSG00000003575	Crtc1		-2.22878	3.48378	1.24831	1.50214
ENSMUSG00000020038	Cry1	2.99326	2.07786	8.70692	20.7229	14.3469
ENSMUSG00000068742	Cry2	2.43686		4.53236	8.75776	6.18043
ENSMUSG00000028199	Cryz	2.09534		11.4199	19.0074	8.67028
ENSMUSG00000005683	Cs	2.64006	2.9108	100.957	211.91	232.993
ENSMUSG00000002718	Cse1l	-3.11459		8.42297	3.65664	2.15149
ENSMUSG00000024621	Csf1r	12.6442	7.15272	9.33882	93.8923	52.8737
ENSMUSG00000059326	Csf2ra	2.00569		11.4719	18.2481	10.7617
ENSMUSG00000036356	Csgalnact1	-5.39955	-3.93752	1.03815	0.211657	0.152255
ENSMUSG00000032482	Cspg5		-2.21252	0.250008	0.0899853	0.204392
ENSMUSG00000032515	Csrnp1	2.14649		6.2722	10.692	6.63468
ENSMUSG00000020186	Csrp2	-19.3816	-2.78922	22.8763	6.53701	0.928843
ENSMUSG00000005054	Cstb	8.10476	3.3307	34.8759	225.048	91.8799
ENSMUSG00000020898	Ctc1	-2.18559	-2.22261	4.28126	1.52933	1.55674
ENSMUSG00000070495	Ctcfl	-2.32662	-3.16748	5.23234	1.33653	2.04363
ENSMUSG00000087382	Ctcflos	-2.14135	-4.42761	0.676597	0.120536	0.266514
ENSMUSG00000042340	Ctf1		-2.22312	1.0777	0.383728	0.482279
ENSMUSG00000028179	Cth	-4.25233		12.0016	10.7739	2.24454
ENSMUSG00000038816	Ctnnal1	-2.75788	-2.68682	2.92268	0.866951	1.11839
ENSMUSG00000005949	Ctns	2.67681		17.7367	37.6783	21.2762
ENSMUSG00000028633	Ctps	-25.597	-3.96597	3.93908	1.01175	0.11856
ENSMUSG00000031360	Ctps2	-2.65134	-2.63852	3.90652	1.50533	1.50282
ENSMUSG00000031957	Ctrb1		-5.99258	59.6356	7.90528	35.0016
ENSMUSG00000031896	Ctrl	-2.9882		1.61213	1.15937	0.432162
ENSMUSG00000017760	Ctsa	2.90061		97.4406	224.392	82.3698
ENSMUSG00000021939	Ctsb	2.48858		224.286	443.533	284.089
ENSMUSG00000007891	Ctsd	2.44881		72.5683	141.195	89.1595
ENSMUSG00000004552	Ctse	-4.46224		5.86367	9.60177	1.04964
ENSMUSG00000083282	Ctsf	-3.17568	-2.3945	1.03158	0.338242	0.255291
ENSMUSG00000032359	Ctsh	4.29995		19.0715	65.1127	25.0455
ENSMUSG00000021477	Ctsl	6.48828		264.544	1362.85	353.565
ENSMUSG00000038642	Ctss	3.41656		91.1351	247.586	132.989
ENSMUSG00000024910	Ctsw	-2.63816		1.3406	0.562915	0.400346
ENSMUSG00000016256	Ctsz	3.84778	2.3096	245.144	749.352	448.41
ENSMUSG00000031078	Cttn	2.27896		38.4295	69.6486	53.9994
ENSMUSG00000000416	Cttnbp2	4.04956	2.13114	2.90817	9.31413	4.91187
ENSMUSG00000026726	Cubn		-2.97495	51.5344	13.7818	43.7166
ENSMUSG00000018378	Cuedc1	-5.25221	-9.17125	0.591715	0.0501849	0.0894687
ENSMUSG00000036748	Cuedc2	-2.31346	-2.66363	13.2381	5.08879	4.56956
ENSMUSG00000040327	Cul9	-3.9448	-4.52369	0.870733	0.170689	0.175108
ENSMUSG00000026870	Cutal	4.14562		2.31266	7.62064	1.96959
ENSMUSG00000029154	Cwh43	-4.82896		0.886327	0.932946	0.145241
ENSMUSG00000031778	Cx3cl1	2.17132		39.7043	68.5057	45.9607
ENSMUSG00000022865	Cxadr	2.0648		24.0431	39.4667	28.7917
ENSMUSG00000018920	Cxcl16	4.25674	2.84692	3.46363	11.7113	7.83209
ENSMUSG00000044365	Cxxc4	-86.7428	-1.15996	0.473186	0.0372801	0.00364328
ENSMUSG00000034445	Cyb561a3	2.415	2.1256	10.652	20.4534	17.9579
ENSMUSG00000048796	Cyb561d1	2.00338		5.87426	9.34175	8.34347
ENSMUSG00000057778	Cyb5d2	2.08978		2.2875	3.79897	1.98292
ENSMUSG00000026456	Cyb5r1	-3.71758	-2.86718	2.63473	1.00135	0.563169
ENSMUSG00000028621	Cyb5rl	-4.26719	-2.84352	0.804787	0.225215	0.15063
ENSMUSG00000006519	Cyba	-2.24489		37.1338	17.6554	13.1393
ENSMUSG00000063694	Cycs		2.97964	14.2852	20.2534	33.7205
ENSMUSG00000046213	Cym	-5.63493	-4.37768	444.474	80.9926	62.4696
ENSMUSG00000075604	Cyp11b1	35.5962	23.1488	0.0176599	0.516471	0.333919
ENSMUSG00000049439	Cyp20a1	-3.91292	-2.25567	3.05954	1.07467	0.619652
ENSMUSG00000026170	Cyp27a1	-4.89754		1.73476	0.700807	0.281168
ENSMUSG00000030483	Cyp2b10		3.54466	0.36334	0.353147	1.03439
ENSMUSG00000067231	Cyp2c65		2.64098	15.481	15.9922	32.4669
ENSMUSG00000067229	Cyp2c66	-6.27313		4.49418	1.90737	0.592179
ENSMUSG00000060613	Cyp2c70	-2.46279		0.901565	0.417354	0.286676
ENSMUSG00000061740	Cyp2d22		4.32141	1.24373	1.89546	4.27817
ENSMUSG00000015224	Cyp2j9	-4.28944		1.65358	0.903749	0.325685
ENSMUSG00000040703	Cyp2s1	-3.29873		5.44126	6.62099	1.42645
ENSMUSG00000078787	Cyp2t4		-2.34855	1.63516	0.549176	0.892161
ENSMUSG00000029541	Cyp2w1	-2.41437	-5.32392	68.4993	10.1924	22.5517
ENSMUSG00000023963	Cyp39a1	-13.1197	-4.48436	2.13167	0.378769	0.127281
ENSMUSG00000056035	Cyp3a11		-2.12956	3.56425	1.40846	2.26463
ENSMUSG00000029727	Cyp3a13	3.97226	4.18425	32.9778	104.223	109.505
ENSMUSG00000038656	Cyp3a16	-5.37654	-364.945	0.83184	0	0.121126
ENSMUSG00000066072	Cyp4a10		2.37157	16.4317	11.7734	31.0934
ENSMUSG00000028713	Cyp4b1		2.6828	2.94241	0.948064	6.24945
ENSMUSG00000028713	Cyp4b1	-2.46158		2.94241	6.24945	0.948064
ENSMUSG00000024292	Cyp4f14		4.13608	7.62079	5.55967	25.0993
ENSMUSG00000091586	Cyp4f17		-2.1396	1.76548	0.65175	1.11633
ENSMUSG00000090700	Cyp4f40	-6.86399		9.99832	13.93	1.30282
ENSMUSG00000079057	Cyp4v3		2.31805	3.84279	4.57205	7.05882
ENSMUSG00000028195	Cyr61	2.48835		32.2892	63.868	16.3086
ENSMUSG00000046727	Cystm1	2.6829		44.5503	95.0435	70.3551
ENSMUSG00000003269	Cyth2	2.0643		10.0941	16.5461	15.267
ENSMUSG00000020255	D10Wsu102e	-2.18449		6.80314	3.3093	2.47977
ENSMUSG00000043311	D17H6S53E		2.03943	23.8413	35.2431	38.5839
ENSMUSG00000044768	D1Ertd622e	2.71685	2.78154	0.961258	2.07839	2.1179
ENSMUSG00000033883	D3Ertd254e		-2.92196	1.27807	0.486634	0.5968
ENSMUSG00000025766	D3Ertd751e		-2.8688	2.42641	0.674284	0.975334
ENSMUSG00000029190	D5Ertd579e		2.18496	8.9193	11.9843	15.4726
ENSMUSG00000040260	Daam2	-3.34159		0.931887	0.487307	0.221976
ENSMUSG00000022150	Dab2		-2.27386	24.0093	8.43099	52.6922
ENSMUSG00000022150	Dab2	2.76252		24.0093	52.6922	8.43099
ENSMUSG00000055639	Dach1	-16.9574	-7.58424	2.15463	0.224412	0.100801
ENSMUSG00000025592	Dach2	-9.15578	-4.41121	0.214608	0.0388261	0.0181436
ENSMUSG00000048826	Dact2	2.52755		11.2949	22.6497	11.8079
ENSMUSG00000078794	Dact3	-7.71893	-29.8556	0.915161	0.0228162	0.0927595
ENSMUSG00000035735	Dagla	-12.5614	-3.64626	1.07613	0.233148	0.0695256
ENSMUSG00000042096	Dao	-2.96138	-2.15239	21.0546	7.7841	5.63895
ENSMUSG00000021559	Dapk1	-25.2844	-6.21429	1.37207	0.175103	0.0423037
ENSMUSG00000034974	Dapk3		2.04668	16.5283	21.7207	26.8034
ENSMUSG00000028159	Dapp1	3.26544	2.49915	16.9503	43.963	33.6287
ENSMUSG00000002307	Daxx	2.15242	4.15025	7.85147	13.41	25.8217
ENSMUSG00000085008	Dbhos		-2.91764	0.346476	0.094032	0.280738
ENSMUSG00000034675	Dbn1	-18.9786	-5.85324	0.298727	0.0393944	0.0120948
ENSMUSG00000031970	Dbndd1	-2.7896	-2.97867	1.43847	0.383205	0.549301
ENSMUSG00000045284	Dcaf12l1	-5.15142	-4.47726	0.899771	0.16032	0.139001
ENSMUSG00000021222	Dcaf4	-5.66414	-2.37114	4.15229	1.64091	0.581026
ENSMUSG00000078552	Dcdc2b	-2.72749	-5.35639	1.52764	0.22317	0.444083
ENSMUSG00000029366	Dck	-3.76269		3.32086	1.51485	0.700618
ENSMUSG00000027797	Dclk1	-95.5449	-12.9164	0.793639	0.0487185	0.00628122
ENSMUSG00000028078	Dclk2	-5.61421	-4.67957	0.201253	0.0345518	0.0285295
ENSMUSG00000032500	Dclk3	-39.436	-6.24799	0.742069	0.0941913	0.0130922
ENSMUSG00000041477	Dcp1b	-2.38147	-2.27724	2.05162	0.734563	0.684442
ENSMUSG00000032040	Dcps	-3.59679	-2.11934	6.34998	2.38645	1.67987
ENSMUSG00000042672	Dcst1	2.01437		7.49045	11.9657	9.34918
ENSMUSG00000022129	Dct		-5.1128	4.35555	0.67183	5.43931
ENSMUSG00000031562	Dctd	-31.1799	-5.59797	3.10842	0.442624	0.0781121
ENSMUSG00000042462	Dctpp1	-3.18145		20.1825	10.6546	5.03968
ENSMUSG00000028194	Ddah1	4.91922		0.314469	1.23512	0.666488
ENSMUSG00000002109	Ddb2	-2.38873	-3.24366	3.1773	0.830578	1.05464
ENSMUSG00000020182	Ddc	-3.21835		12.3567	13.4241	3.05687
ENSMUSG00000037697	Ddhd1	3.63631		8.04122	23.2259	12.7338
ENSMUSG00000025408	Ddit3	6.95145	4.65186	12.869	70.9764	47.4705
ENSMUSG00000020108	Ddit4	-2.57244		60.4217	25.3608	18.6421
ENSMUSG00000053289	Ddx10	-2.17662		5.49814	2.79227	2.00463
ENSMUSG00000035842	Ddx11	-11.3624	-3.45811	3.92235	0.90436	0.272525
ENSMUSG00000020075	Ddx21	-2.19148		10.4288	6.4008	3.78725
ENSMUSG00000035967	Ddx26b	-7.35414	-3.98817	1.20154	0.239775	0.129315
ENSMUSG00000026806	Ddx31	-2.53355	-2.11974	2.1936	0.820696	0.687087
ENSMUSG00000057788	Ddx49		2.08182	11.7523	9.65419	19.3969
ENSMUSG00000029504	Ddx51	-4.18282	-2.83718	3.5049	0.993106	0.664316
ENSMUSG00000040296	Ddx58	2.36655	3.42239	10.2871	19.3346	27.935
ENSMUSG00000037921	Ddx60	3.73938	7.77521	15.0381	44.6534	92.9236
ENSMUSG00000060208	Defa17	-1.74769	-4.19538	3.38571	0.629394	0.231229
ENSMUSG00000095066	Defa20		-37.6762	0.349314	0	0.0308564
ENSMUSG00000064213	Defa24	-5.23321		42.7289	22.6837	6.49078
ENSMUSG00000056268	Dennd1b	2.19731		5.32825	9.29842	6.45933
ENSMUSG00000038456	Dennd2a	-2.29515	-3.59856	0.351217	0.0774952	0.137877
ENSMUSG00000007379	Dennd2c	-3.1775	-8.72139	0.183636	0.0159855	0.0461651
ENSMUSG00000042404	Dennd4b	-4.57549	-2.24965	0.922266	0.325546	0.160279
ENSMUSG00000028175	Depdc1a	-22.326	-3.43869	1.30383	0.304463	0.0434107
ENSMUSG00000021697	Depdc1b	-4.42184	-2.75138	1.55161	0.448506	0.278805
ENSMUSG00000027173	Depdc7	2.82055		14.6339	32.8149	16.5034
ENSMUSG00000022419	Deptor	-14.7828	-4.13938	6.61601	1.2751	0.372694
ENSMUSG00000029027	Dffb	-2.31269		5.56783	3.22458	1.91319
ENSMUSG00000029821	Dfna5	3.1211		1.61357	4.01459	1.51606
ENSMUSG00000030747	Dgat2	2.33782	2.07003	655.898	1216.86	1075.04
ENSMUSG00000022718	Dgcr8		-2.18717	4.36965	1.58611	2.03563
ENSMUSG00000034731	Dgkh	3.18731	2.90816	3.47426	8.77024	8.02762
ENSMUSG00000038665	Dgki	-15.4711	-39.9448	0.362501	0.00663749	0.00210092
ENSMUSG00000004815	Dgkq	2.3554	2.47376	12.1385	22.6643	23.8177
ENSMUSG00000021707	Dhfr	-2.39441		4.08906	2.29234	1.59279
ENSMUSG00000023000	Dhh		4.83277	0.187581	0.18653	0.71917
ENSMUSG00000031730	Dhodh	-4.9182		2.00241	0.937441	0.324224
ENSMUSG00000034449	Dhrs11		2.22876	54.2127	81.7498	95.8724
ENSMUSG00000020834	Dhrs13	-7.65343	-4.41467	1.58955	0.285838	0.162044
ENSMUSG00000066026	Dhrs3	2.08572		25.8365	42.7648	35.5992
ENSMUSG00000042426	Dhx29	-2.25457		2.38659	1.598	0.83963
ENSMUSG00000017830	Dhx58	4.1162	10.6895	5.91544	19.3262	50.1756
ENSMUSG00000034480	Diap2	-4.52396	-4.35581	1.21485	0.222814	0.213277
ENSMUSG00000022021	Diap3	-15.8511	-3.1267	1.92916	0.491733	0.0938801
ENSMUSG00000016181	Diexf	-4.52694	-2.36967	2.30089	0.772669	0.450245
ENSMUSG00000021692	Dimt1	-2.57465	-2.78195	1.98579	0.566819	0.612323
ENSMUSG00000075707	Dio3		-2.98357	1.87437	0.498036	2.70774
ENSMUSG00000047842	Diras2		-22.6475	0.205142	0.00674562	0.072323
ENSMUSG00000022848	Dirc2	3.99112	2.89217	6.33987	20.102	14.5289
ENSMUSG00000033166	Dis3	-4.56171	-2.19139	4.6133	1.67535	0.801439
ENSMUSG00000040035	Disp2	3.23837		2.5693	6.61372	2.72072
ENSMUSG00000032064	Dixdc1	-2.72784	-4.65372	0.272522	0.045964	0.0792316
ENSMUSG00000031403	Dkc1	-5.78836	-3.21713	5.20842	1.29307	0.713057
ENSMUSG00000000168	Dlat	-2.48254		19.4143	16.2225	6.20482
ENSMUSG00000031523	Dlc1	-5.74255		0.150941	0.0598223	0.023895
ENSMUSG00000038060	Dlec1	-2.16636		0.341675	0.213245	0.125457
ENSMUSG00000020886	Dlg4	-5.61685	-8.1723	0.44305	0.0428674	0.0617756
ENSMUSG00000021782	Dlg5	2.38402		7.66898	14.5223	10.2829
ENSMUSG00000003279	Dlgap1	-1.19238	-3.44536	0.107675	0.02476	0.00809553
ENSMUSG00000037544	Dlgap5	-3.89916		1.52176	0.700896	0.308914
ENSMUSG00000003436	Dll3	-27.5254	-7.86756	0.543753	0.053903	0.0138042
ENSMUSG00000027314	Dll4	-1.33538	-2.18786	4.01661	1.46128	0.308195
ENSMUSG00000004789	Dlst		2.07153	96.8379	109.617	159.224
ENSMUSG00000047517	Dmbt1	-5.56676		286.231	224.189	41.0088
ENSMUSG00000030409	Dmpk	-29.7177	-7.43453	4.40016	0.470202	0.116938
ENSMUSG00000030410	Dmwd	-2.85538	-3.31376	2.58579	0.615736	0.982229
ENSMUSG00000036875	Dna2	-2.98825	-2.66658	4.98531	1.48836	1.3254
ENSMUSG00000038011	Dnah10		2.97583	0.0391628	0.0359524	0.0919696
ENSMUSG00000018581	Dnah11	-1.36777	-5.98787	0.0665974	0.0083309	0.00497921
ENSMUSG00000033826	Dnah8	-3.81148		1.37235	0.573096	0.286564
ENSMUSG00000056752	Dnah9	-13.687	-12.4232	0.305292	0.0193447	0.0173841
ENSMUSG00000030708	Dnajb13	-14.176	-4.31537	3.54751	0.659813	0.198376
ENSMUSG00000029131	Dnajb6	2.46726		4.66552	9.15617	6.17863
ENSMUSG00000047108	Dnajb7	-1.73283	-5.11727	1.96822	0.296873	0.142966
ENSMUSG00000014905	Dnajb9	4.61263	2.79182	19.1559	70.3058	42.3903
ENSMUSG00000027006	Dnajc10	-2.11676		8.22792	5.30482	3.09981
ENSMUSG00000036764	Dnajc12	-23.5875	-11.6976	0.799896	0.0565348	0.0262735
ENSMUSG00000024350	Dnajc18	-2.51623	-3.47725	0.805243	0.187824	0.252557
ENSMUSG00000020657	Dnajc27	-4.19189		0.548068	0.222491	0.107435
ENSMUSG00000039763	Dnajc28	-3.82958		0.801347	0.323564	0.207064
ENSMUSG00000000826	Dnajc5	2.97263	2.2957	18.6982	44.1829	34.0524
ENSMUSG00000021811	Dnajc9	-2.94311	-2.39112	9.39144	3.0956	2.53331
ENSMUSG00000042523	Dnal1		-2.23985	0.371711	0.133039	0.37902
ENSMUSG00000005980	Dnase1	4.01441	2.80182	5.91611	18.8216	13.2229
ENSMUSG00000019088	Dnase1l1	2.09655		8.87447	14.7718	8.4343
ENSMUSG00000024136	Dnase1l2	-2.11645	-2.52356	0.948743	0.295698	0.355217
ENSMUSG00000036766	Dner	-381.574	-5.63945	0.315715	0.0443736	0
ENSMUSG00000030882	Dnhd1	-2.13464	-2.28	0.339878	0.118632	0.126594
ENSMUSG00000033335	Dnm2	2.21332		30.739	54.0156	47.9817
ENSMUSG00000004099	Dnmt1	-4.43848	-2.64171	15.3562	4.61912	3.02044
ENSMUSG00000027478	Dnmt3b	-3.59878	-2.72247	2.07912	0.609771	0.538652
ENSMUSG00000040658	Dnph1	-21.1897	-5.18684	3.41177	0.527412	0.120506
ENSMUSG00000020848	Doc2b	-16.4528	-7.57527	0.342794	0.0346388	0.0165075
ENSMUSG00000024871	Doc2g	-2.65465	-2.262	0.952986	0.333999	0.286096
ENSMUSG00000031093	Dock11	-5.33684		2.34995	1.18983	0.349707
ENSMUSG00000039716	Dock3	-4.27837		0.157831	0.0900989	0.0291554
ENSMUSG00000032198	Dock6	2.11677		14.6854	24.6405	17.3059
ENSMUSG00000025558	Dock9	-3.13435	-2.32875	4.20155	1.43203	1.07522
ENSMUSG00000073408	Dpcr1		6.66221	1.62846	0.999682	8.74356
ENSMUSG00000019278	Dpep1		6.78626	3.0853	4.28813	16.6499
ENSMUSG00000078789	Dph1	-3.81887		3.41148	1.37115	0.709047
ENSMUSG00000033554	Dph5		-2.76478	1.76904	0.519907	0.771057
ENSMUSG00000057147	Dph6	-3.11257		1.08488	0.475068	0.276439
ENSMUSG00000026975	Dph7	-3.25274	-2.74955	2.29939	0.670581	0.561043
ENSMUSG00000035000	Dpp4	2.04719		25.5281	41.5357	26.632
ENSMUSG00000026958	Dpp7	3.54289		11.6763	32.8417	12.0436
ENSMUSG00000043067	Dpy19l1	-2.23961	-2.37967	0.930193	0.310492	0.330922
ENSMUSG00000043671	Dpy19l3	-2.37847	-4.26449	0.339561	0.0635415	0.112588
ENSMUSG00000022048	Dpysl2	-12.5625	-2.25457	7.41681	2.91087	0.470048
ENSMUSG00000024501	Dpysl3	-17.7392	-2.16674	0.365448	0.131649	0.0160187
ENSMUSG00000029168	Dpysl5	-23.4419	-1.52196	0.182634	0.0137436	0.00591399
ENSMUSG00000022422	Dscc1	-12.5298	-2.65257	0.459475	0.141059	0.0280978
ENSMUSG00000022898	Dscr3	2.37253		8.48965	16.0012	13.3041
ENSMUSG00000039497	Dse	918.901	367.527	0	0.682615	0.272854
ENSMUSG00000038702	Dsel		-3.39858	0.375675	0.0876047	0.198848
ENSMUSG00000027635	Dsn1	-2.4444		2.28511	1.1447	0.741269
ENSMUSG00000026131	Dst	2.03698		14.4061	23.277	13.9581
ENSMUSG00000027430	Dtd1	-4.37691	-2.32692	2.60136	0.885599	0.464961
ENSMUSG00000037474	Dtl	-19.1466	-5.77366	2.61884	0.362106	0.107738
ENSMUSG00000071454	Dtnb		-2.46137	1.51183	0.488302	0.989557
ENSMUSG00000023330	Dtwd1	-6.53383		2.24229	1.08037	0.271586
ENSMUSG00000040415	Dtx3		-2.95592	1.64429	0.43842	0.918773
ENSMUSG00000049502	Dtx3l		3.87437	14.3856	21.9172	44.3275
ENSMUSG00000039982	Dtx4	-6.79513	-2.61453	8.43044	2.55963	0.985994
ENSMUSG00000026281	Dtymk	-4.82333	-2.72823	9.93465	2.89363	1.63726
ENSMUSG00000033268	Duox1	-5.5498	-4.74341	0.226588	0.0377635	0.0352118
ENSMUSG00000068452	Duox2		3.5033	0.407746	0.106038	1.13837
ENSMUSG00000068452	Duox2	-3.34288		0.407746	1.13837	0.106038
ENSMUSG00000027225	Duoxa2		4.51595	0.220146	0.112463	0.781995
ENSMUSG00000020648	Dus4l	-4.96265	-5.55457	1.45388	0.210586	0.232049
ENSMUSG00000039384	Dusp10	-3.1779		0.406177	0.200132	0.0997654
ENSMUSG00000018648	Dusp14	6.0914	3.02587	1.05214	5.09448	2.52126
ENSMUSG00000047205	Dusp18	-2.26598	-2.2825	0.888138	0.31048	0.309686
ENSMUSG00000003518	Dusp3	5.14457	2.7048	5.12139	20.9579	10.982
ENSMUSG00000019960	Dusp6	5.86576	6.00922	11.6713	54.3989	55.5344
ENSMUSG00000053716	Dusp7	-2.42363	-3.87766	1.31588	0.345885	0.431096
ENSMUSG00000037887	Dusp8	2.18702	2.71055	3.90179	6.79123	8.39009
ENSMUSG00000031383	Dusp9	8.14907	3.39871	0.585259	3.80436	1.57696
ENSMUSG00000027203	Dut	-28.7992	-3.4312	6.33836	1.4712	0.171236
ENSMUSG00000047193	Dync2h1		-2.29378	0.821034	0.284629	0.349873
ENSMUSG00000024253	Dync2li1	-2.69445	-2.23478	1.35339	0.526705	0.397186
ENSMUSG00000009013	Dynll1	-2.48822		8.75582	6.65557	2.79239
ENSMUSG00000092074	Dynlt1a		2.23919	2.13161	3.17396	3.80847
ENSMUSG00000096255	Dynlt1b		2.21945	1.11096	1.23879	1.9521
ENSMUSG00000028630	Dyrk2	2.6971	2.24873	29.9863	64.1465	53.4527
ENSMUSG00000016526	Dyrk3	-8.31648		0.366866	0.235067	0.0350319
ENSMUSG00000027490	E2f1	-8.11497	-4.99528	3.30305	0.648318	0.321165
ENSMUSG00000016477	E2f3	2.42367	2.45175	6.23914	12.0186	12.142
ENSMUSG00000020185	E2f7	-11.4969	-4.46924	0.839821	0.148729	0.0576595
ENSMUSG00000030871	Ears2	-6.44324	-2.22734	3.83861	1.37081	0.471561
ENSMUSG00000021810	Ecd	-2.78166		7.81378	5.12869	2.98709
ENSMUSG00000022842	Ece2	-2.21593		0.910639	0.819135	0.328977
ENSMUSG00000028601	Echdc2	-2.67826		12.0261	5.53331	3.67214
ENSMUSG00000039063	Echdc3	-14.5527	-2.93438	0.888153	0.241218	0.0487392
ENSMUSG00000021416	Eci3	-3.99282		3.21964	3.58691	0.651127
ENSMUSG00000028108	Ecm1		-2.56447	0.52261	0.159036	0.21295
ENSMUSG00000095105	Edaradd	-2.88761		0.344544	0.166713	0.131382
ENSMUSG00000021367	Edn1		-2.17568	3.491	1.28479	1.7134
ENSMUSG00000028635	Edn2	-8.38997	-2.68422	13.9979	4.16544	1.32529
ENSMUSG00000025967	Eef1b2	-2.41913		67.4632	34.6596	22.1898
ENSMUSG00000071644	Eef1g	-2.54948		58.9863	37.5091	18.4072
ENSMUSG00000035064	Eef2k	-4.16343	-2.66849	3.9518	1.18012	0.763663
ENSMUSG00000022544	Eef2kmt	-2.36213		4.60347	2.28796	1.54744
ENSMUSG00000036611	Eepd1	11.7496	6.59358	3.92197	36.6315	20.4742
ENSMUSG00000021176	Efcab11	-15.9326	-5.14479	0.799442	0.125105	0.0400984
ENSMUSG00000073791	Efcab7	-2.28926		0.413694	0.178602	0.159006
ENSMUSG00000024909	Efemp2	-2.93921		0.593473	0.23663	0.159077
ENSMUSG00000040659	Efhd2	2.85391		48.046	108.996	72.7197
ENSMUSG00000003070	Efna2		-5.56322	0.506763	0.075964	0.223291
ENSMUSG00000028040	Efna4	-5.69528	-7.57426	4.11259	0.433363	0.573235
ENSMUSG00000001300	Efnb2	-2.53263		11.1915	14.5367	4.3312
ENSMUSG00000003934	Efnb3	-2.79313	-4.43659	0.539553	0.103326	0.151595
ENSMUSG00000020658	Efr3b	2.35687	2.13928	7.37677	13.7882	12.5049
ENSMUSG00000022203	Efs	-6.62696	-11.8764	0.364472	0.0239222	0.00367235
ENSMUSG00000028017	Egf	-3.22589	-2.33577	0.260806	0.0871685	0.0642531
ENSMUSG00000026921	Egfl7	-2.33174		1.56873	0.987824	0.534555
ENSMUSG00000015467	Egfl8	-8.63896	-4.64355	1.07662	0.182073	0.0990837
ENSMUSG00000035105	Egln3		2.23118	8.4187	6.55054	14.9067
ENSMUSG00000037868	Egr2	-2.54444	-4.23898	5.54633	1.04553	1.73506
ENSMUSG00000024937	Ehbp1l1	2.5554	2.70545	16.2363	32.9485	34.8232
ENSMUSG00000024772	Ehd1	2.0033		80.5584	128.11	106.174
ENSMUSG00000027293	Ehd4	2.2006	3.98955	6.61529	11.5797	20.9392
ENSMUSG00000012350	Ehf	-16.2233	-2.21336	10.3967	3.74944	0.507224
ENSMUSG00000091337	Eid1	-12.4143	-7.27622	2.37987	0.261263	0.150982
ENSMUSG00000070705	Eid2b	-2.74447		0.995576	0.5725	0.391718
ENSMUSG00000067194	Eif1ax	-3.65783		8.86496	4.07632	1.92662
ENSMUSG00000024079	Eif2ak2		2.6862	10.6548	14.2918	22.7327
ENSMUSG00000004788	Eif2b2	2.06749		11.9143	19.5689	17.9952
ENSMUSG00000028683	Eif2b3	-7.3384	-2.52449	0.970922	0.306391	0.103807
ENSMUSG00000028798	Eif3i	-2.69467		16.0802	10.992	6.17506
ENSMUSG00000093661	Eif4e3	-3.27346		0.708873	0.496024	0.167599
ENSMUSG00000090264	Eif4ebp3		-2.53567	1.44244	0.440328	0.870839
ENSMUSG00000078812	Eif5a	-2.15817		79.8755	68.9137	31.5129
ENSMUSG00000050192	Eif5a2	3.92975		0.410459	1.27902	0.310044
ENSMUSG00000027613	Eif6		2.52276	42.3737	61.0271	84.7122
ENSMUSG00000087060	Eldr	-21.2185	-7.53543	2.20106	0.231229	0.0809706
ENSMUSG00000036461	Elf1		2.028	22.9714	32.0002	36.968
ENSMUSG00000031103	Elf4	2.57679		17.4912	35.8237	27.3493
ENSMUSG00000009406	Elk1		-2.36517	0.892327	0.345183	0.471387
ENSMUSG00000070002	Ell	2.20337	2.29806	8.92417	15.6257	16.2501
ENSMUSG00000032349	Elovl5	-3.23375	-2.11228	5.0494	1.90264	1.2385
ENSMUSG00000021696	Elovl7	-2.82897		5.0669	4.91907	1.4365
ENSMUSG00000024271	Elp2	-2.28767		11.9254	6.49335	4.67048
ENSMUSG00000039055	Eme1	-3.29565		2.34778	1.11937	0.564215
ENSMUSG00000034164	Emid1	-3.19647	-7.26774	0.696817	0.079416	0.171502
ENSMUSG00000058070	Eml1	-5.93623	-2.12717	0.425484	0.159283	0.0665803
ENSMUSG00000051166	Eml5	-3.31412	-2.13478	0.391628	0.145466	0.0936514
ENSMUSG00000030208	Emp1	10.9024	6.00717	6.89957	59.9574	32.8708
ENSMUSG00000022995	Enah		-2.21994	0.17407	0.0621183	0.0739665
ENSMUSG00000037419	Endod1	3.21856		22.9485	58.7309	30.7773
ENSMUSG00000033857	Engase	-3.46537	-2.28533	12.037	4.19084	2.75734
ENSMUSG00000013155	Enkd1	-3.5495		1.17123	0.53324	0.262574
ENSMUSG00000063524	Eno1		2.04416	71.0675	65.2794	115.221
ENSMUSG00000028024	Enpep	6.40686	4.64534	22.8893	116.322	84.2233
ENSMUSG00000019989	Enpp3	11.3864	10.047	17.661	160.156	140.833
ENSMUSG00000023961	Enpp4	-2.14227		1.48099	1.31589	0.548159
ENSMUSG00000046697	Enpp7	5.68486	2.15456	32.2261	145.514	55.0994
ENSMUSG00000015085	Entpd2	2.82188	2.13985	12.357	27.6533	20.9778
ENSMUSG00000041608	Entpd3	-357.192	-36.7385	0.376376	0.00714529	0
ENSMUSG00000021236	Entpd5		2.24883	18.0337	22.171	32.1944
ENSMUSG00000033068	Entpd6	-4.31774		4.25518	2.09938	0.838287
ENSMUSG00000025192	Entpd7	2.15438	2.03402	28.2765	48.4189	45.5963
ENSMUSG00000024140	Epas1	-2.97142		10.3877	6.69427	2.77889
ENSMUSG00000027624	Epb41l1	-3.26751		1.84482	1.01338	0.448261
ENSMUSG00000023216	Epb42	-5.87792	-5.17612	0.272288	0.0411857	0.0362626
ENSMUSG00000002808	Epdr1	-7.78626	-2.11313	0.639717	0.238028	0.0613552
ENSMUSG00000039840	Epg5	2.69461	2.11418	8.64168	18.4841	14.5196
ENSMUSG00000006445	Epha2	2.31633		53.1104	97.5474	80.3081
ENSMUSG00000026235	Epha4	-1.63937	-2.78724	0.263994	0.0749535	0.0195049
ENSMUSG00000028289	Epha7	-36.3552	-6.34138	0.206485	0.0263177	0.00398036
ENSMUSG00000005958	Ephb3	2.28779		6.48851	11.8094	6.75738
ENSMUSG00000029710	Ephb4	-6.36775	-3.35444	24.4085	5.77992	3.04395
ENSMUSG00000029869	Ephb6	-7.88863	-3.44485	1.87257	0.431506	0.188533
ENSMUSG00000038776	Ephx1	-19.9453	-4.38456	2.02989	0.369084	0.079463
ENSMUSG00000055493	Epm2a	-7.72923	-9.85854	0.702418	0.0576096	0.069777
ENSMUSG00000010080	Epn3	-4.38994		1.00101	0.641867	0.180827
ENSMUSG00000015766	Eps8	2.41442		63.01	120.818	76.6162
ENSMUSG00000006154	Eps8l1		-2.62773	0.955064	0.365067	0.408262
ENSMUSG00000040600	Eps8l3	3.34189	2.67621	102.482	271.947	217.539
ENSMUSG00000022014	Epsti1	2.1553	3.86737	9.95997	17.0739	30.5742
ENSMUSG00000075703	Ept1	2.12302		25.273	42.6053	29.7698
ENSMUSG00000051220	Ercc6l	-5.82544	-2.86387	1.53453	0.435722	0.209472
ENSMUSG00000096768	Erdr1	-3.49531	-3.98538	25.3756	5.07146	5.76838
ENSMUSG00000029377	Ereg	2.29865	7.4659	0.205334	0.378029	1.22982
ENSMUSG00000001576	Ergic1	-2.98931		8.29951	3.47375	2.20723
ENSMUSG00000021131	Erh	-2.66457		16.4242	9.08296	4.89867
ENSMUSG00000030929	Eri2	-2.45627	-2.28764	0.862416	0.300778	0.278559
ENSMUSG00000074261	Erich4	2.40987	2.31162	27.0721	51.9153	49.6217
ENSMUSG00000030866	Ern2	-16.1123		11.7323	4.74765	0.57732
ENSMUSG00000021831	Ero1l	3.88575	3.43229	10.894	33.6759	29.6674
ENSMUSG00000029616	Erp29	2.99873		7.57783	18.0611	10.2928
ENSMUSG00000001946	Esam	-9.39617	-6.37779	0.597965	0.0773705	0.0502193
ENSMUSG00000022034	Esco2	-11.9638	-3.12952	1.95989	0.49885	0.127474
ENSMUSG00000058290	Espl1	-2.15789		3.46515	1.50706	1.30889
ENSMUSG00000028943	Espn	2.94838	2.38097	12.9684	30.3881	24.4377
ENSMUSG00000040728	Esrp1	-4.9926		12.5763	6.13624	2.43954
ENSMUSG00000084128	Esrp2	-2.91896		16.2603	6.98994	4.42668
ENSMUSG00000026610	Esrrg	-11.7793	-5.58118	1.5554	0.221178	0.103421
ENSMUSG00000004610	Etfb	2.01044		24.8618	39.7265	38.0117
ENSMUSG00000074519	Etohi1		-2.56434	1.19784	0.379803	0.519027
ENSMUSG00000032035	Ets1	-3.89223		0.472152	0.18741	0.097848
ENSMUSG00000004151	Etv1	-33.6476	-17.3993	0.426009	0.0188335	0.0092708
ENSMUSG00000017724	Etv4	-12.4926	-2.38169	1.01119	0.396168	0.0632843
ENSMUSG00000013089	Etv5	-3.19933	-2.27848	1.58842	0.554028	0.395591
ENSMUSG00000035104	Eva1a		-3.2938	4.00758	0.967448	2.201
ENSMUSG00000011832	Evi5l		-2.37294	0.784783	0.262186	0.363414
ENSMUSG00000021262	Evl	-3.89484	-3.64128	3.48864	0.762598	0.896407
ENSMUSG00000039748	Exo1	-13.9986	-4.23718	1.17621	0.233361	0.0660955
ENSMUSG00000061244	Exoc5	2.15351		4.63664	7.94508	6.34013
ENSMUSG00000039356	Exosc2	-2.89648		5.61944	2.32274	1.54022
ENSMUSG00000025785	Exosc7	-2.86188		11.1921	6.20106	3.10517
ENSMUSG00000027752	Exosc8	-4.31818	-2.19149	2.45123	0.88741	0.450534
ENSMUSG00000017897	Eya2	-4.48892		0.383495	0.211283	0.0691846
ENSMUSG00000052397	Ezr	2.30503		156.517	286.75	230.025
ENSMUSG00000031444	F10	3.21303		18.1355	46.2931	25.2826
ENSMUSG00000038235	F11r	2.26208	2.24755	60.7099	109.086	108.342
ENSMUSG00000021492	F12	-5.32379		0.957072	0.272549	0.14241
ENSMUSG00000027249	F2	-1.12984	-4.51617	0.404366	0.0706304	0.0313406
ENSMUSG00000021678	F2rl1	3.82712	2.58568	26.3135	80.0742	53.9312
ENSMUSG00000026579	F5	-14.6396	-4.23178	0.808394	0.152552	0.0434751
ENSMUSG00000078317	F8a	2.74034		4.3504	9.48322	6.41539
ENSMUSG00000054422	Fabp1	2.34988	3.02041	695.844	1302.37	1670.2
ENSMUSG00000023057	Fabp2	2.69364	2.93533	1129.65	2422.71	2628.54
ENSMUSG00000027533	Fabp5	-13.9225	-2.77378	1.86924	0.533621	0.104664
ENSMUSG00000020405	Fabp6		23.2156	0.421242	0.71629	8.02724
ENSMUSG00000010663	Fads1	-23.2369	-4.15599	20.7113	3.96961	0.714438
ENSMUSG00000024665	Fads2	-12.5969	-3.49215	75.991	17.354	4.7909
ENSMUSG00000024664	Fads3	-5.34961	-2.87989	5.32189	1.46914	0.789765
ENSMUSG00000044788	Fads6	-2.93612		0.690304	0.470249	0.187249
ENSMUSG00000030630	Fah	-3.5346	-6.43472	1.79321	0.21854	0.400606
ENSMUSG00000037962	Fam101a	-19.7333	-17.6965	1.32574	0.0584919	0.0539365
ENSMUSG00000039157	Fam102a	2.39156		14.2372	27.0886	20.6216
ENSMUSG00000040339	Fam102b	5.11352	2.33806	1.19609	4.86603	2.22036
ENSMUSG00000056069	Fam105a	-29.5143	-2.41729	0.411257	0.0155459	0.010024
ENSMUSG00000026655	Fam107b	-3.34943	-2.28962	12.6098	4.38926	3.04155
ENSMUSG00000044134	Fam109a	2.92843	2.26146	43.3241	100.636	77.7235
ENSMUSG00000049687	Fam109b	4.25498	2.24063	0.411786	1.38758	0.732781
ENSMUSG00000027459	Fam110a	-2.78164		4.49155	2.49658	1.71318
ENSMUSG00000049119	Fam110b	-3.32822	-3.64882	0.496299	0.107357	0.118927
ENSMUSG00000024691	Fam111a		-2.26496	1.91018	0.671464	1.31457
ENSMUSG00000038893	Fam117a	-5.81867	-2.41674	2.09022	0.685652	0.284585
ENSMUSG00000041040	Fam117b	-3.44373	-2.32868	6.3506	2.1722	1.46594
ENSMUSG00000022434	Fam118a	4.11804	2.52742	4.20627	13.7625	8.43904
ENSMUSG00000050471	Fam118b	2.29921		4.30634	7.87379	4.77397
ENSMUSG00000025262	Fam120c	-2.58374	-2.26612	1.94223	0.683886	0.74923
ENSMUSG00000074922	Fam122a	2.02503		6.94789	11.1851	10.4302
ENSMUSG00000026483	Fam129a	-2.54281		0.620979	0.478078	0.193428
ENSMUSG00000026796	Fam129b	-3.96958	-2.72413	8.84608	2.57956	1.77663
ENSMUSG00000043243	Fam129c	-3.83355	-3.28424	0.422533	0.0999024	0.0870522
ENSMUSG00000047443	Fam132b	-14.4465	-3.25789	4.41841	1.07882	0.238914
ENSMUSG00000022270	Fam134b	2.61836		4.36933	9.08323	4.49855
ENSMUSG00000037709	Fam13a	2.45131	2.08797	54.2867	105.58	89.9094
ENSMUSG00000070044	Fam149a	-24.8298	-2.63917	0.81517	0.246253	0.0249468
ENSMUSG00000051000	Fam160a1	2.24138	3.59387	2.59397	4.61467	7.40305
ENSMUSG00000049811	Fam161a	-2.37336	-5.12393	0.558282	0.0865724	0.184768
ENSMUSG00000026969	Fam166a	-3.77522	-2.66989	3.9503	1.1809	0.829975
ENSMUSG00000035095	Fam167a	-3.78675	-21.5511	0.820863	0.0293813	0.170631
ENSMUSG00000029461	Fam168a	-3.4635	-3.17322	3.72671	0.934956	0.854399
ENSMUSG00000050530	Fam171a1	-3.87914	-3.26656	8.51139	2.06182	1.77502
ENSMUSG00000039065	Fam173b	-2.13558		2.29866	1.06185	0.852744
ENSMUSG00000078670	Fam174b	-8.52199	-2.6134	3.82299	1.16275	0.355898
ENSMUSG00000035234	Fam175a	-2.42742		2.50523	1.07191	0.974849
ENSMUSG00000049154	Fam183b	-226.489	-12.8696	1.58088	0.0944136	0
ENSMUSG00000015879	Fam184b	-8.96569	-8.87358	0.22315	0.0201693	0.0190494
ENSMUSG00000047221	Fam185a	-2.31192		3.87769	1.89809	1.33323
ENSMUSG00000071604	Fam189a2	-2.29423	-2.45173	13.4738	4.35798	4.65785
ENSMUSG00000032657	Fam189b	-3.57836	-3.21344	0.847369	0.221153	0.189511
ENSMUSG00000025732	Fam195a	-2.92839		14.7621	11.9824	4.01331
ENSMUSG00000061111	Fam195b	-2.14279	-2.53646	7.12556	2.2276	2.64031
ENSMUSG00000038233	Fam198a	-17.457	-18.5953	6.68879	0.283336	0.304708
ENSMUSG00000027955	Fam198b	3.2868		6.00379	15.6805	6.18451
ENSMUSG00000055865	Fam19a3	3.98279	3.18996	0.156047	0.49471	0.39563
ENSMUSG00000020614	Fam20a	-2.43952		0.791879	0.807438	0.258194
ENSMUSG00000025854	Fam20c	-5.42278		0.868564	0.528304	0.124656
ENSMUSG00000024104	Fam21	2.30396		10.4301	19.0806	12.246
ENSMUSG00000021792	Fam213a		2.81151	4.65374	4.71396	10.4008
ENSMUSG00000036002	Fam214b	2.66399	3.64963	5.47129	11.5769	15.8248
ENSMUSG00000028439	Fam219a	3.44159	2.69659	1.76197	4.81109	3.75614
ENSMUSG00000047115	Fam221a	-4.36139	-3.16294	1.0348	0.261254	0.201367
ENSMUSG00000041930	Fam222a	-17.4824	-7.63918	4.23234	0.48021	0.191792
ENSMUSG00000024187	Fam234a		2.03848	50.3584	69.0143	81.5682
ENSMUSG00000030207	Fam234b		-2.73388	13.5245	5.18497	5.42423
ENSMUSG00000041471	Fam35a	-3.32413	-2.7719	0.936188	0.269714	0.222967
ENSMUSG00000022938	Fam3b		6.2922	2.47357	2.04347	12.3232
ENSMUSG00000046546	Fam43a	-16.1343	-5.52515	1.22032	0.177474	0.0582247
ENSMUSG00000032265	Fam46a	3.73887	3.25494	16.3904	48.6542	42.3241
ENSMUSG00000044468	Fam46c	2.03128		0.952929	1.53453	0.743594
ENSMUSG00000020589	Fam49a	-18.4756	-12.8185	0.290033	0.0173637	0.0125908
ENSMUSG00000069808	Fam57a	-2.4338	-2.45136	0.708388	0.229545	0.230927
ENSMUSG00000039985	Fam60a	-2.57389	-3.24554	7.78094	1.91524	2.40317
ENSMUSG00000042444	Fam63b	2.06848		2.80395	4.60846	3.22361
ENSMUSG00000038604	Fam65a	-2.27749		2.36204	0.972652	0.82325
ENSMUSG00000036006	Fam65b	-5.3598	-4.64362	0.316623	0.0539495	0.0473419
ENSMUSG00000029270	Fam69a		2.25209	0.784365	0.391072	1.40634
ENSMUSG00000036186	Fam69b	-15.1656	-3.23699	1.53224	0.380782	0.0784712
ENSMUSG00000055184	Fam72a	-3.73555	-2.92135	0.547961	0.14985	0.113597
ENSMUSG00000054942	Fam73a	-2.15218		6.63903	2.89189	2.4533
ENSMUSG00000050592	Fam78a	2.16142		3.1117	5.34888	3.62707
ENSMUSG00000032358	Fam83b	3.00103	2.08345	15.4373	36.8438	25.5594
ENSMUSG00000074647	Fam83c	-3.54919	-2.46374	2.72351	0.878022	0.610366
ENSMUSG00000027654	Fam83d	-8.34695	-2.72683	2.57117	0.746519	0.242344
ENSMUSG00000054161	Fam83e	-2.3484		16.2428	12.0312	6.35172
ENSMUSG00000042377	Fam83g	2.06901		20.723	33.9982	30.6944
ENSMUSG00000020607	Fam84a	3.54932	3.445	20.7221	58.4146	56.5358
ENSMUSG00000072568	Fam84b	3.10426	2.47911	39.1672	96.6885	77.18
ENSMUSG00000043068	Fam89a	-15.8868	-4.74552	1.31499	0.253028	0.0614629
ENSMUSG00000028218	Fam92a	-9.11114	-3.22979	0.559013	0.13666	0.0484609
ENSMUSG00000031879	Fam96b		2.07387	10.0625	11.4032	16.5659
ENSMUSG00000027349	Fam98b	-2.28588		4.59129	2.83564	1.595
ENSMUSG00000032815	Fanca	-7.11998	-2.29446	1.91376	0.661694	0.212624
ENSMUSG00000047757	Fancb	-6.46373	-4.84838	0.69227	0.114121	0.0841537
ENSMUSG00000021461	Fancc	-2.44784	-2.72416	2.01086	0.586678	0.653199
ENSMUSG00000034023	Fancd2	-11.4752	-3.93193	1.21734	0.246813	0.0830828
ENSMUSG00000007570	Fance	-2.23319		6.5028	2.7182	2.31349
ENSMUSG00000039187	Fanci	-5.17922	-3.39567	1.14884	0.301397	0.174693
ENSMUSG00000004018	Fancl	-2.23797	-2.28581	1.6621	0.655262	0.589055
ENSMUSG00000055884	Fancm	-3.16374	-3.12553	1.94032	0.490926	0.486745
ENSMUSG00000000392	Fap	2.06693	3.08739	0.122139	0.200738	0.299136
ENSMUSG00000030759	Far1	-18.6376	-2.5963	1.19683	0.367846	0.0496386
ENSMUSG00000030303	Far2	-3.28883		9.58639	8.83779	2.32205
ENSMUSG00000025555	Farp1	-4.82475	-2.45158	8.79685	2.85193	1.44847
ENSMUSG00000026245	Farsb	-2.43329		23.2741	14.1714	7.60456
ENSMUSG00000025153	Fasn	-2.88893		19.5556	8.17365	5.37432
ENSMUSG00000027086	Fastkd1	-5.6117	-2.35277	2.2746	0.888604	0.322489
ENSMUSG00000021532	Fastkd3	-2.67298		4.22134	2.18339	1.62092
ENSMUSG00000046743	Fat4	-7.53757	-6.58581	0.101284	0.0116951	0.0106639
ENSMUSG00000020776	Fbf1	-2.52183	-2.49992	2.26975	0.723087	0.714853
ENSMUSG00000046865	Fbl	-5.21369		21.3813	8.89353	3.25097
ENSMUSG00000064080	Fbln2	-88.2184	-2.77185	0.299158	0.0105048	0.00205871
ENSMUSG00000062470	Fbxl12os		-2.28892	0.470576	0.160473	0.237213
ENSMUSG00000025738	Fbxl16	-2.91836	-34.3197	0.560879	0.0115438	0.0206985
ENSMUSG00000032507	Fbxl2	-3.18416	-2.74994	0.472755	0.138148	0.121223
ENSMUSG00000035509	Fbxl21		-3.38178	3.27907	0.770405	1.81056
ENSMUSG00000039753	Fbxl5	2.35006		8.92298	16.6816	13.246
ENSMUSG00000048232	Fbxo10	-4.14872	-6.29293	0.880031	0.110204	0.174798
ENSMUSG00000032898	Fbxo21	-3.61493	-5.41647	3.78837	0.55456	0.833024
ENSMUSG00000052934	Fbxo31	-8.77943	-2.74496	2.06476	0.59932	0.18595
ENSMUSG00000037536	Fbxo34		2.09254	7.27222	10.6521	12.059
ENSMUSG00000022184	Fbxo4		2.04524	2.65934	4.08625	4.31114
ENSMUSG00000044966	Fbxo48	-7.92984	-5.22556	1.11218	0.169939	0.120533
ENSMUSG00000019773	Fbxo5	-4.57194	-3.54846	4.58301	1.02122	0.791521
ENSMUSG00000055401	Fbxo6	2.49877	2.40745	8.0742	16.0162	15.4012
ENSMUSG00000037816	Fbxw17		2.60803	3.36782	2.99634	6.97221
ENSMUSG00000047730	Fcgbp	-13.8188	-2.15714	947.417	358.288	54.3265
ENSMUSG00000003420	Fcgrt	2.6		1993.07	4112.53	2584.55
ENSMUSG00000070000	Fcho1	2.1377		0.813746	1.37819	0.622478
ENSMUSG00000038524	Fchsd1	3.63391	3.15695	1.7056	4.92032	4.25845
ENSMUSG00000032051	Fdx1		2.16045	16.3915	15.5025	28.0522
ENSMUSG00000032244	Fem1b	2.31351		11.2778	20.7827	10.7704
ENSMUSG00000013338	Fer1l4		2.47895	0.368595	0.0778492	0.731683
ENSMUSG00000013338	Fer1l4	-3.75628		0.368595	0.731683	0.0778492
ENSMUSG00000037432	Fer1l5		-2.64417	0.464853	0.140517	0.210441
ENSMUSG00000037106	Fer1l6	-9.29589		6.14534	3.37562	0.525138
ENSMUSG00000027356	Fermt1	2.31278		19.7286	36.234	21.4199
ENSMUSG00000055197	Fev	-33.4941	-33.5316	1.54679	0.0346915	0.0337636
ENSMUSG00000056121	Fez2	3.13308	2.89756	18.2022	45.2882	41.839
ENSMUSG00000044453	Ffar1	-28.8834	-7.87865	0.641049	0.0636685	0.0167304
ENSMUSG00000051314	Ffar2	-15.5598		3.18317	1.37518	0.161149
ENSMUSG00000019429	Ffar3	-26.875	-8.24745	0.567077	0.052746	0.0141849
ENSMUSG00000054200	Ffar4	-6.73124	-2.14935	1.7517	0.644321	0.205181
ENSMUSG00000025265	Fgd1		-3.22116	1.98638	0.487213	0.845627
ENSMUSG00000024013	Fgd2	-11.6583	-14.4684	0.261277	0.0135695	0.0168964
ENSMUSG00000020021	Fgd6	2.74358	2.49203	4.72039	10.2923	9.33689
ENSMUSG00000042826	Fgf11	-3.48115		1.16737	0.65608	0.266653
ENSMUSG00000037225	Fgf2	-4.58329	-3.49997	0.167149	0.0381878	0.0276763
ENSMUSG00000021974	Fgf9	-2.21198	-2.15895	3.21462	1.2126	1.15549
ENSMUSG00000048373	Fgfbp1	-33.7887	-3.12564	3.98426	1.01891	0.089761
ENSMUSG00000030849	Fgfr2	-18.1947	-3.78939	7.62677	1.63823	0.332532
ENSMUSG00000054252	Fgfr3	-12.2538	-4.33256	6.44603	1.18347	0.418477
ENSMUSG00000005320	Fgfr4	-11.4433	-6.53639	4.59077	0.555917	0.314999
ENSMUSG00000008090	Fgfrl1		-3.34235	16.0785	3.81529	7.82376
ENSMUSG00000031594	Fgl1	-3.25183		0.302591	0.16951	0.074781
ENSMUSG00000028874	Fgr	-18.373	-7.39131	3.80934	0.407409	0.161698
ENSMUSG00000051435	Fhad1	3.06441		0.200867	0.490703	0.178127
ENSMUSG00000032643	Fhl3	-2.14637		0.572144	0.454113	0.212601
ENSMUSG00000026841	Fibcd1	17.0009	5.78109	0.452204	6.10521	2.07367
ENSMUSG00000035455	Fignl1	-21.1178	-3.33747	1.93725	0.466202	0.0717313
ENSMUSG00000043336	Filip1l	-9.19315	-3.81425	1.60475	0.335405	0.139052
ENSMUSG00000048486	Fitm2	-2.35136		4.37728	3.3741	1.70881
ENSMUSG00000003355	Fkbp11	-2.85975		4.71852	2.28912	1.81146
ENSMUSG00000020949	Fkbp3	-3.15416	-2.43536	8.84534	3.44921	2.22041
ENSMUSG00000030357	Fkbp4	-5.11973		61.203	31.6423	9.49168
ENSMUSG00000024222	Fkbp5	-2.46629		0.637788	0.446481	0.205165
ENSMUSG00000029781	Fkbp9	-8.57426	-3.11767	2.58753	0.657834	0.239679
ENSMUSG00000028414	Fktn	-2.9366	-2.15583	1.73498	0.637631	0.4694
ENSMUSG00000032633	Flcn	2.73664		21.1836	45.9172	25.6646
ENSMUSG00000031328	Flna	-4.82619	-3.75415	2.09399	0.442683	0.408063
ENSMUSG00000061981	Flot2	-2.36943	-3.39284	4.29143	0.997305	1.43715
ENSMUSG00000047787	Flrt1	-4.77897	-12.3473	2.16753	0.139047	0.359656
ENSMUSG00000089989	Flt3l	-2.23744		2.19376	1.79128	0.777469
ENSMUSG00000044042	Fmn1	2.64033		5.63133	11.8023	7.59382
ENSMUSG00000036053	Fmnl2	-4.12587	-3.93174	0.219802	0.0451227	0.0423189
ENSMUSG00000023008	Fmnl3	-4.19843	-5.41549	0.423169	0.061703	0.0803761
ENSMUSG00000040181	Fmo1	4.65764	5.68875	1.19246	4.41985	5.42306
ENSMUSG00000028088	Fmo5	2.92182	2.20302	26.941	62.5267	47.1739
ENSMUSG00000039253	Fn3krp	-3.19473	-2.34681	4.07016	1.58806	1.00837
ENSMUSG00000075415	Fnbp1		-2.25416	1.92972	0.693497	1.10581
ENSMUSG00000001334	Fndc5	5.9846		4.22002	20.0349	2.92497
ENSMUSG00000061175	Fnip2	4.01293	2.20344	3.79947	12.1019	6.63759
ENSMUSG00000038368	Focad	-3.74426	-2.72496	1.58384	0.607984	0.335953
ENSMUSG00000001827	Folr1	4.32079		93.8185	321.46	107.94
ENSMUSG00000032725	Folr2	2.53119		2.23239	4.47315	1.66365
ENSMUSG00000024912	Fosl1	-7.34766		1.51081	0.637814	0.159917
ENSMUSG00000037025	Foxa2	-18.2546	-3.71918	1.64172	0.352638	0.0709143
ENSMUSG00000040891	Foxa3	-1.97914	-2.15616	8.75609	3.4419	0.63417
ENSMUSG00000032998	Foxj3	2.0682		6.46538	10.6326	8.37116
ENSMUSG00000001517	Foxm1	-5.32875		2.97654	1.31615	0.442832
ENSMUSG00000048756	Foxo3	2.09274		18.1779	30.1883	19.077
ENSMUSG00000052135	Foxo6	-8.41552	-15.5685	3.4825	0.176241	0.329534
ENSMUSG00000039521	Foxp3		-2.49853	0.390536	0.149728	0.204088
ENSMUSG00000038415	Foxq1	2.56903	2.52025	17.4259	35.5012	34.7771
ENSMUSG00000016552	Foxred2	-3.44513	-3.13285	0.271747	0.0679395	0.0624551
ENSMUSG00000009566	Fpgs	-3.9626	-2.52833	3.34048	1.05329	0.679049
ENSMUSG00000034687	Fras1	-7.24985	-6.37556	3.0035	0.374653	0.328597
ENSMUSG00000047604	Frat2	-2.54339		7.18148	4.08478	2.77838
ENSMUSG00000037016	Frem2	-133.865	-32.2987	0.394976	0.00937712	0.00197872
ENSMUSG00000049122	Frmd3	-3.54172		0.107748	0.0876557	0.0240921
ENSMUSG00000026657	Frmd4a	-12.1724	-8.44845	0.633726	0.0597615	0.041398
ENSMUSG00000048285	Frmd6		-2.41521	0.34661	0.111884	0.141849
ENSMUSG00000024816	Frmd8		2.66447	9.72594	15.413	20.5775
ENSMUSG00000056602	Fry	-9.96174	-3.74815	0.836489	0.177407	0.0664513
ENSMUSG00000025380	Fscn2		-3.11246	0.757212	0.191229	0.333069
ENSMUSG00000054752	Fsd1l	-4.11426	-2.59739	1.83951	0.584725	0.354489
ENSMUSG00000022816	Fstl1		-3.72685	1.41139	0.36269	0.561441
ENSMUSG00000050708	Ftl1	2.54947	2.23111	400.396	811.268	707.444
ENSMUSG00000020706	Ftsj3	-3.63691		6.22091	2.73102	1.36864
ENSMUSG00000028673	Fuca1	3.03647		118.954	286.628	144.609
ENSMUSG00000019810	Fuca2	3.59567		59.2925	169.688	91.6507
ENSMUSG00000033703	Fuk	-2.67869		17.3056	12.601	5.12361
ENSMUSG00000031198	Fundc2	-2.52352	-2.8836	3.99675	1.52115	1.2573
ENSMUSG00000039357	Fut11	-2.46863	-2.28435	2.42625	0.842547	0.779978
ENSMUSG00000055978	Fut2	-23.4467		1.6282	0.931187	0.0540848
ENSMUSG00000049307	Fut4	-12.6514		4.05881	2.09974	0.251483
ENSMUSG00000021065	Fut8	-11.2763		6.83947	8.01451	0.477012
ENSMUSG00000011658	Fuz	-2.21132	-2.66161	5.16182	1.54542	1.85316
ENSMUSG00000070583	Fv1	-2.53942	-2.3754	2.82641	0.941848	0.885474
ENSMUSG00000059363	Fxn	-3.82274	-2.255	1.83847	0.643014	0.473063
ENSMUSG00000057092	Fxyd3	-14.4999		0.691707	0.305647	0.036189
ENSMUSG00000004988	Fxyd4	-2.92573	-2.95142	1.02411	0.278207	0.278555
ENSMUSG00000066705	Fxyd6	-61.9687	-8.28623	0.748541	0.0715462	0.00732215
ENSMUSG00000022148	Fyb	-22.7582	-6.88231	0.566945	0.0649011	0.0197642
ENSMUSG00000019843	Fyn		-5.93435	2.07835	0.279663	1.12079
ENSMUSG00000044674	Fzd1	-2.64167	-2.4475	2.58363	0.839467	0.776403
ENSMUSG00000050288	Fzd2	-5.65318	-6.39336	1.02048	0.126168	0.14298
ENSMUSG00000045005	Fzd5	-2.59636		29.9701	16.4647	9.16482
ENSMUSG00000022297	Fzd6	-2.93725		3.00832	1.28183	0.814515
ENSMUSG00000009633	G0s2		12.0164	0.374706	0.0626817	3.59634
ENSMUSG00000009633	G0s2	-4.42554		0.374706	3.59634	0.0626817
ENSMUSG00000035293	G2e3		-2.14446	2.74124	1.09283	1.10501
ENSMUSG00000018583	G3bp1	-3.83853		19.9069	9.75533	5.26004
ENSMUSG00000034793	G6pc3	-2.46463		11.4269	6.9504	3.68179
ENSMUSG00000025579	Gaa	2.47935		23.7954	46.8184	27.7259
ENSMUSG00000018567	Gabarap	2.27752		76.73	138.953	112.717
ENSMUSG00000024462	Gabbr1		-3.25644	2.38587	0.581131	0.985341
ENSMUSG00000033676	Gabrb3	3.14064		0.421365	1.04868	0.178111
ENSMUSG00000031340	Gabre	-1.49912	-3.95537	0.607287	0.122355	0.046505
ENSMUSG00000036390	Gadd45a	2.23825	2.07861	30.1718	53.6474	49.6574
ENSMUSG00000015312	Gadd45b	-2.23943	-2.21177	25.9468	9.32012	9.34891
ENSMUSG00000021003	Galc		-2.51448	4.32575	1.67488	5.61978
ENSMUSG00000028671	Gale		2.55615	23.5386	21.9468	47.6763
ENSMUSG00000015027	Galns	3.9404		22.035	68.9426	33.0692
ENSMUSG00000039774	Galnt12	-4.14969		14.6097	8.45083	2.8035
ENSMUSG00000026994	Galnt3	2.28692		7.15269	13.0198	7.02024
ENSMUSG00000026828	Galnt5	-7.47392		1.74591	1.12433	0.18581
ENSMUSG00000031608	Galnt7	-2.36831		17.9203	8.80513	7.01928
ENSMUSG00000096914	Galntl6	-2.16893		0.124755	0.070593	0.0456263
ENSMUSG00000024553	Galr1	-143.137	-28.4876	1.43715	0.0381849	0
ENSMUSG00000020793	Galr2	-4.58819	-2.15654	0.625725	0.238551	0.105808
ENSMUSG00000020150	Gamt	-6.78316	-6.49172	12.2085	1.50679	1.4254
ENSMUSG00000052557	Gan	-2.61984		3.37057	1.47094	1.02256
ENSMUSG00000057666	Gapdh		2.71052	152.075	159.269	326.714
ENSMUSG00000061099	Gapdhs	-2.91153	-4.74289	1.51137	0.248228	0.410741
ENSMUSG00000028010	Gar1	-6.77459	-3.42156	4.09443	0.952858	0.479041
ENSMUSG00000042680	Garem	2.00381		6.62254	10.5472	7.24569
ENSMUSG00000044576	Gareml	-2.55472		0.323541	0.121232	0.10047
ENSMUSG00000022962	Gart	-12.1364	-2.46437	10.6479	3.4335	0.695002
ENSMUSG00000052957	Gas1	-42.2353	-21.1653	0.534766	0.0198108	0
ENSMUSG00000030498	Gas2	-2.67283	-2.1716	1.91977	0.702699	0.571151
ENSMUSG00000074802	Gas2l3	4.71523		1.11184	4.18494	1.72214
ENSMUSG00000053332	Gas5	-3.55799	-3.29819	17.82	4.67857	3.97602
ENSMUSG00000017165	Gast	-58.9766		7.41276	2.72622	0.0948295
ENSMUSG00000036180	Gatad2a	2.92839	2.55588	24.9983	58.1611	50.638
ENSMUSG00000027199	Gatm	-19.2191	-14.6338	3.35183	0.179048	0.138135
ENSMUSG00000015944	Gatsl2	2.12519		16.0067	26.9898	15.0188
ENSMUSG00000020424	Gatsl3		-2.75596	2.36888	0.901472	1.67068
ENSMUSG00000028048	Gba	4.6078	2.46201	22.2333	81.4236	43.3893
ENSMUSG00000026829	Gbgt1	-9.61472	-2.25168	1.28077	0.462483	0.101286
ENSMUSG00000028268	Gbp3	9.50444	28.7466	1.25342	9.45912	28.5627
ENSMUSG00000079363	Gbp4	12.7195	12.0902	0.0229773	0.237485	0.223956
ENSMUSG00000104713	Gbp6_2	2.42514	6.40261	0.740168	1.42366	3.75
ENSMUSG00000040253	Gbp7	3.86413	4.71655	2.80492	8.61294	10.4999
ENSMUSG00000034438	Gbp8	5.55304	4.57884	0.123392	0.543409	0.448797
ENSMUSG00000029298	Gbp9	3.90864	12.3808	0.0908647	0.280715	0.891303
ENSMUSG00000026893	Gca	-2.24835		3.0095	3.34473	1.06405
ENSMUSG00000003809	Gcdh	-3.56177		9.82592	6.58064	2.19412
ENSMUSG00000035125	Gcfc2		-3.58226	1.20176	0.265552	0.492402
ENSMUSG00000000394	Gcg	-39.1743	-2.77352	8.62694	2.46576	0.169642
ENSMUSG00000037580	Gch1	3.96257	3.25598	15.8962	50.125	41.0189
ENSMUSG00000041798	Gck	-3.61359	-18.3517	1.30054	0.0537953	0.0330884
ENSMUSG00000059434	Gckr	-12.1733	-8.78873	0.396544	0.0342552	0.0242011
ENSMUSG00000032350	Gclc		3.71617	7.33955	9.34227	21.5411
ENSMUSG00000021360	Gcnt2	3.13702	2.02258	8.94288	22.2592	14.3565
ENSMUSG00000032226	Gcnt3	-9.14137		11.8529	8.62642	1.04535
ENSMUSG00000034424	Gcsh	-2.82518		16.4498	9.36462	4.62687
ENSMUSG00000058624	Gda	2.08725		129.391	214.53	204.697
ENSMUSG00000027865	Gdap2	3.35148	2.1876	13.6609	36.381	23.693
ENSMUSG00000038508	Gdf15	2.39073		4.14625	7.82471	3.82639
ENSMUSG00000018238	Gdf9	5.53948	4.8374	1.57309	6.91546	6.02823
ENSMUSG00000061666	Gdpd1		2.09025	5.6287	2.59569	9.35306
ENSMUSG00000030703	Gdpd3	-2.96426		2.1983	1.88	0.589839
ENSMUSG00000028214	Gem	2.43463		0.654464	1.26879	0.387204
ENSMUSG00000060121	Gemin2	-2.42471		2.29255	1.24955	0.751003
ENSMUSG00000055760	Gemin6	-4.65948		1.85583	1.36963	0.359268
ENSMUSG00000051235	Gen1	-2.51997		1.40807	0.630481	0.444024
ENSMUSG00000029275	Gfi1	-12.4518		0.69293	0.473271	0.0430373
ENSMUSG00000051335	Gfod1	-2.62956		0.545487	0.569441	0.163373
ENSMUSG00000013150	Gfod2	-5.77425		1.00399	0.754767	0.137818
ENSMUSG00000024366	Gfra3	-17.7697	-5.76636	1.60613	0.223716	0.0690558
ENSMUSG00000030872	Gga2	2.71626		5.57624	12.0153	3.97937
ENSMUSG00000002797	Ggct	3.14723	2.12375	1.02894	2.57732	1.72927
ENSMUSG00000048731	Ggnbp1	-2.2337		0.637779	0.275627	0.226877
ENSMUSG00000006345	Ggt1		3.98297	26.1532	21.4881	82.8013
ENSMUSG00000017747	Ghdc	2.31241	2.28096	5.60311	10.2759	10.1187
ENSMUSG00000064177	Ghrl	-23.4413	-4.57343	35.5051	6.13648	1.20402
ENSMUSG00000090019	Gimap1	-2.37385		2.71361	1.53174	0.909398
ENSMUSG00000043505	Gimap5	-11.676	-2.72337	0.639785	0.185035	0.0426507
ENSMUSG00000027454	Gins1	-7.31237	-2.33168	2.49384	0.840917	0.267799
ENSMUSG00000031821	Gins2	-6.41256		1.53729	0.616767	0.201386
ENSMUSG00000031669	Gins3	-2.84864	-3.19953	1.15093	0.287291	0.316891
ENSMUSG00000014351	Gip	-629.78	-48.1215	492.502	8.11978	0.619384
ENSMUSG00000030406	Gipr	-36.1615	-6.55997	0.407531	0.0486992	0.00753244
ENSMUSG00000042367	Gjb3	-11.8986		0.547558	0.413731	0.0333519
ENSMUSG00000025059	Gk	2.31518		26.1632	48.1342	35.5504
ENSMUSG00000041440	Gk5	-2.14822	-2.13478	3.18944	1.18664	1.18551
ENSMUSG00000021552	Gkap1		-2.51688	3.32245	1.03715	1.60486
ENSMUSG00000030050	Gkn1		6.43219	4.81521	3.3987	24.9448
ENSMUSG00000030049	Gkn2		6.23337	7.30727	4.8425	36.6713
ENSMUSG00000030048	Gkn3	-122.174		52.9811	13.3545	0.339541
ENSMUSG00000031266	Gla	5.15043	2.26406	6.6085	27.0561	11.8791
ENSMUSG00000045594	Glb1	2.19484		89.5608	156.151	80.8661
ENSMUSG00000029638	Glcci1		-2.17931	0.874814	0.319888	0.382314
ENSMUSG00000056888	Glipr1	2.58609		0.727006	1.50411	0.534994
ENSMUSG00000028480	Glipr2	-13.3324	-2.35594	0.323379	0.106045	0.0169577
ENSMUSG00000014303	Glis2	-2.24827	-2.91614	0.952904	0.257859	0.337689
ENSMUSG00000052942	Glis3	-11.4395	-6.8839	0.624984	0.0823308	0.043191
ENSMUSG00000029276	Glmn	-6.89922	-2.74252	1.35656	0.39535	0.153526
ENSMUSG00000001418	Glmp	2.51302		16.604	33.1852	23.4965
ENSMUSG00000024027	Glp1r	-27.4643	-8.51862	2.75594	0.253679	0.0795614
ENSMUSG00000021591	Glrx	2.31316		102.432	188.387	162.541
ENSMUSG00000026103	Gls	-2.89561	-2.34187	29.1924	9.91773	11.0943
ENSMUSG00000044005	Gls2	-9.71263		0.595267	0.319096	0.0459146
ENSMUSG00000049971	Glt1d1	-11.6587	-2.67635	0.291488	0.0851716	0.0189501
ENSMUSG00000031286	Glt28d2	2.25459		3.16203	5.67453	4.49345
ENSMUSG00000011884	Gltp	2.28026	2.12385	20.4436	37.0796	34.3678
ENSMUSG00000021794	Glud1	-2.6512		28.6238	16.9904	8.58104
ENSMUSG00000060791	Gmfg		2.48139	0.566923	0.862142	1.11444
ENSMUSG00000036246	Gmip	2.17729		5.07544	8.77467	7.81971
ENSMUSG00000068349	Gml	501.505	325.724	0.0511518	20.4379	13.2427
ENSMUSG00000068600	Gml2	2998.86	1893.4	0	6.77479	4.26617
ENSMUSG00000006715	Gmnn	-2.86846		7.89269	5.79281	3.00669
ENSMUSG00000000253	Gmpr	-8.29376		0.625624	0.326678	0.0606473
ENSMUSG00000027823	Gmps	-2.34275		5.15741	2.50076	1.74923
ENSMUSG00000057614	Gnai1	-29.4788	-4.82163	0.708107	0.116308	0.0194626
ENSMUSG00000000001	Gnai3	2.02444		36.8687	59.4051	52.1616
ENSMUSG00000031748	Gnao1	-11.2842	-14.3272	1.20531	0.0668971	0.0874036
ENSMUSG00000034837	Gnat1	15.8585	4.25744	0.158559	1.97434	0.53162
ENSMUSG00000000884	Gnb1l	-2.1324		1.544	0.672798	0.584344
ENSMUSG00000020372	Gnb2l1	-4.39153		105.114	47.9227	19.0287
ENSMUSG00000032192	Gnb5	-8.69527		1.31408	0.556442	0.112188
ENSMUSG00000028479	Gne	-2.54545		8.57949	5.261	3.31756
ENSMUSG00000038607	Gng10	-3.42833		0.778801	0.614144	0.176177
ENSMUSG00000071658	Gng3		-5.48727	0.983459	0.142209	0.439153
ENSMUSG00000021303	Gng4	-81.4132	-9.16638	1.42441	0.124784	0.0121839
ENSMUSG00000024429	Gnl1		2.21818	15.2709	22.7517	26.8129
ENSMUSG00000042354	Gnl3	-3.96229	-3.42949	12.3496	2.85818	2.47696
ENSMUSG00000052102	Gnpda1	2.1396		74.1612	126.111	69.2786
ENSMUSG00000037722	Gnpnat1	-2.21719		5.90979	3.81356	2.13375
ENSMUSG00000034707	Gns	3.04331		39.1371	94.6244	60.0717
ENSMUSG00000038708	Golga4	2.16463		26.4405	45.4964	35.4074
ENSMUSG00000042532	Golga7b	-43.9289	-9.49985	0.572109	0.0477926	0.00877776
ENSMUSG00000021556	Golm1	-2.45873		25.2115	23.6879	8.16292
ENSMUSG00000020946	Gosr2	2.20327	2.27338	40.339	70.6242	72.8328
ENSMUSG00000025190	Got1	2.56946	4.09971	15.1854	30.9964	49.3754
ENSMUSG00000050675	Gp1ba	-2.59452	-2.53346	0.906319	0.284491	0.286624
ENSMUSG00000050761	Gp1bb	-2.42215		1.52663	1.22371	0.49456
ENSMUSG00000030054	Gp9	-2.21131		2.62891	1.26119	0.946243
ENSMUSG00000000544	Gpa33		2.60192	111.926	160.072	230.993
ENSMUSG00000024978	Gpam	-2.4697	-2.53767	4.69409	1.8157	1.55118
ENSMUSG00000092417	Gpank1	2.28062	2.25102	4.82849	8.74378	8.6203
ENSMUSG00000046338	Gpat2	-2.89773	-3.12822	1.21804	0.307072	0.333813
ENSMUSG00000031545	Gpat4	-2.2256		8.50157	4.68877	3.03571
ENSMUSG00000028850	Gpatch3	2.23014	2.03085	5.52954	9.78558	8.91762
ENSMUSG00000028069	Gpatch4	-4.56457		2.80891	1.39374	0.490736
ENSMUSG00000034220	Gpc1	-25.1945	-2.74617	0.277926	0.105147	0.00804066
ENSMUSG00000031119	Gpc4	2.5928	2.4464	23.5073	48.4641	45.6143
ENSMUSG00000027346	Gpcpd1		2.12283	4.84413	7.00908	8.17068
ENSMUSG00000026827	Gpd2	2.76868	2.94389	13.3655	29.4441	31.2084
ENSMUSG00000053647	Gper1	-19.5693	-6.77234	0.435282	0.0505082	0.0155073
ENSMUSG00000047454	Gphn	-2.85465		7.22047	4.09752	2.00981
ENSMUSG00000021340	Gpld1	-2.88595		8.15393	3.41369	2.24477
ENSMUSG00000044197	Gpr146		-3.96275	0.374678	0.073944	0.283263
ENSMUSG00000042816	Gpr151	6.34298	2.66199	6.6201	33.3388	13.9746
ENSMUSG00000047875	Gpr157	2.25608		10.1597	18.1923	9.10866
ENSMUSG00000052229	Gpr17	2.4756		1.71177	3.35376	2.22296
ENSMUSG00000022131	Gpr180	-3.34339		4.83391	1.94085	1.1464
ENSMUSG00000058396	Gpr182	-4.46173	-3.34228	0.404519	0.0959257	0.0794601
ENSMUSG00000026271	Gpr35	-2.18718		4.00568	2.29755	1.4558
ENSMUSG00000026343	Gpr39		2.02526	3.61233	5.27272	5.8184
ENSMUSG00000044317	Gpr4	-2.36139	-4.58189	0.764904	0.131607	0.256567
ENSMUSG00000056380	Gpr50	4.86932		0.746256	2.88551	0.962536
ENSMUSG00000049608	Gpr55	-3.36757		1.42352	0.860493	0.33969
ENSMUSG00000047415	Gpr68	-2.39164	-2.28742	0.930256	0.321351	0.309385
ENSMUSG00000046733	Gprc5a	6.67822	16.3191	0.67266	3.59738	8.71856
ENSMUSG00000008734	Gprc5b	-33.7151	-7.36112	0.552504	0.059877	0.0120654
ENSMUSG00000051043	Gprc5c	-29.7444	-15.8458	0.810351	0.0397403	0.0216341
ENSMUSG00000069227	Gprin1	3.55219	2.69416	1.93362	5.43863	4.12461
ENSMUSG00000026930	Gpsm1	2.08241		0.799244	1.32639	0.48973
ENSMUSG00000022546	Gpt		2.04672	124.32	143.118	201.684
ENSMUSG00000031700	Gpt2	-2.95183		2.16248	1.68656	0.581721
ENSMUSG00000063856	Gpx1	-2.68174		171.002	178.572	52.1525
ENSMUSG00000042808	Gpx2	-8.95967		28.5863	31.2984	2.53056
ENSMUSG00000018339	Gpx3	4.81112		292.864	1120.54	254.995
ENSMUSG00000028597	Gpx7	3.78961	3.71559	2.31833	6.96564	6.84301
ENSMUSG00000001248	Gramd1a	-21.239	-7.71399	0.863744	0.0889479	0.0308546
ENSMUSG00000040111	Gramd1b	4.66099		13.7536	50.9027	20.8461
ENSMUSG00000036292	Gramd1c	3.04635	2.45307	3.42307	8.29675	6.65948
ENSMUSG00000074259	Gramd2	-2.65567		1.27985	1.27046	0.38325
ENSMUSG00000001700	Gramd3		2.14068	42.5724	51.421	72.3376
ENSMUSG00000035900	Gramd4	-4.82862		6.67985	3.30358	1.09896
ENSMUSG00000000531	Grasp	-4.56369	-3.33628	1.64116	0.389501	0.287161
ENSMUSG00000020176	Grb10		-4.52676	0.718413	0.126461	0.447442
ENSMUSG00000026888	Grb14	-6.68382	-2.99332	0.390027	0.103537	0.0461871
ENSMUSG00000020656	Grhl1	-3.28399		0.404699	0.37921	0.0966496
ENSMUSG00000037188	Grhl3	2.84542		0.22608	0.515196	0.306904
ENSMUSG00000033981	Gria2	2.76136	2.01373	0.101456	0.221354	0.161414
ENSMUSG00000032017	Grik4		-2.55374	0.174553	0.053349	0.1936
ENSMUSG00000003378	Grik5	-3.22416	-3.66548	2.83721	0.737889	0.698923
ENSMUSG00000026959	Grin1	-5.62967	-3.14517	0.216296	0.0552039	0.0337422
ENSMUSG00000085830	Grin1os	-53.922	-5.99195	0.739662	0.0970187	0.0105526
ENSMUSG00000035745	Grin3b		-2.86265	1.01532	0.383887	0.556757
ENSMUSG00000022564	Grina	4.40367	3.88764	53.0578	185.658	163.825
ENSMUSG00000030098	Grip2	-4.23773	-3.46877	1.76108	0.403468	0.331171
ENSMUSG00000052783	Grk4		-2.24728	0.858304	0.33741	0.577198
ENSMUSG00000003228	Grk5	3.12202	2.64126	2.5156	6.2312	5.27628
ENSMUSG00000074886	Grk6	-2.83537		9.38833	5.04537	2.63039
ENSMUSG00000063239	Grm4	-3.47954	-8.82673	0.387832	0.0341617	0.0878147
ENSMUSG00000034708	Grn	4.86951	2.39591	39.8479	154.298	75.6841
ENSMUSG00000024580	Grpel2	2.26012		7.43796	13.3468	7.51866
ENSMUSG00000038515	Grtp1	2.17395		38.898	67.1249	52.5559
ENSMUSG00000053801	Grwd1	-5.81384		8.34296	3.56848	1.30239
ENSMUSG00000017204	Gsdma	-92.1384	-15.7523	0.727784	0.0343661	0.0048107
ENSMUSG00000056293	Gsdmc2	-11.7985	-2.55153	3.1434	0.985876	0.207629
ENSMUSG00000055827	Gsdmc3	-36.7569	-5.54887	2.22285	0.322613	0.0450652
ENSMUSG00000055748	Gsdmc4	-8.51777		5.59465	3.27222	0.519097
ENSMUSG00000093867	Gsdmcl2	-22.7729	-2.48864	0.894336	0.284753	0.027416
ENSMUSG00000044715	Gskip	2.16464		5.89385	10.134	8.40855
ENSMUSG00000026879	Gsn	3.54964	2.36869	6.51193	18.3543	12.2229
ENSMUSG00000031584	Gsr		2.13776	24.8891	10.876	42.2072
ENSMUSG00000027610	Gss	2.6381	2.1918	16.123	33.8093	28.0082
ENSMUSG00000074183	Gsta1		18.9301	5.26242	5.50032	79.067
ENSMUSG00000057933	Gsta2		4.23891	0.472801	0.556392	1.59662
ENSMUSG00000025934	Gsta3		3.79045	2.9779	4.50466	8.93822
ENSMUSG00000032348	Gsta4		4.69433	11.1933	3.1656	41.6741
ENSMUSG00000032348	Gsta4	-2.81113		11.1933	41.6741	3.1656
ENSMUSG00000028018	Gstcd	-2.58771	-2.38662	2.67075	1.05559	0.819778
ENSMUSG00000029864	Gstk1		2.55836	4.68012	5.75597	9.51012
ENSMUSG00000058135	Gstm1		2.33637	8.44542	1.80814	15.6468
ENSMUSG00000058135	Gstm1	-3.783		8.44542	15.6468	1.80814
ENSMUSG00000040562	Gstm2	-2.69816		12.298	13.0315	3.6208
ENSMUSG00000004038	Gstm3		4.31325	9.60859	3.81612	32.9187
ENSMUSG00000004038	Gstm3	-2.36216		9.60859	32.9187	3.81612
ENSMUSG00000027890	Gstm4		2.42748	6.40323	7.62166	12.3159
ENSMUSG00000038155	Gstp2		2.41284	9.65963	12.1529	18.4049
ENSMUSG00000001663	Gstt1	-3.97848		5.74068	4.44133	1.14545
ENSMUSG00000021033	Gstz1	-2.62993		22.8432	11.6408	6.89708
ENSMUSG00000028271	Gtf2b	2.45072		18.8652	36.7715	26.0564
ENSMUSG00000002658	Gtf2f1	2.31119	2.11366	17.3572	31.8718	29.0886
ENSMUSG00000029387	Gtf2h3	-2.12457		4.65087	2.17212	1.73781
ENSMUSG00000060261	Gtf2i		-2.24836	23.4528	8.2946	9.84674
ENSMUSG00000015942	Gtf2ird2	-2.28766	-2.18165	1.95636	0.712392	0.766407
ENSMUSG00000016503	Gtf3a	-2.17582		3.12066	1.68801	1.13446
ENSMUSG00000023952	Gtpbp2	3.16354	2.69294	26.0072	65.2931	55.585
ENSMUSG00000021149	Gtpbp4	-2.75464		7.27349	3.89298	2.78564
ENSMUSG00000022385	Gtse1	-6.51472		2.40179	1.15523	0.313652
ENSMUSG00000023247	Guca2a	15.2303	4.23028	31.8617	385.782	106.94
ENSMUSG00000032978	Guca2b	4.59965	3.3851	195.043	712.564	521.614
ENSMUSG00000074003	Gucy2d	7.24437	7.61969	0.0589269	0.345005	0.360834
ENSMUSG00000055523	Gucy2g	6.00453	4.88539	0.147719	0.703719	0.570931
ENSMUSG00000029208	Guf1	-2.12763		3.4507	1.58874	1.28872
ENSMUSG00000020444	Guk1	-2.64433		12.8569	13.9016	3.86599
ENSMUSG00000056870	Gulp1		-3.39535	0.129059	0.0298543	0.395669
ENSMUSG00000056870	Gulp1	3.81089		0.129059	0.395669	0.0298543
ENSMUSG00000025534	Gusb	4.11127	2.24838	26.7526	87.4084	47.641
ENSMUSG00000019528	Gyg	2.69424		7.76955	16.6629	9.16941
ENSMUSG00000054206	Gzmm	-2.41388	-3.17833	0.986154	0.258541	0.323256
ENSMUSG00000000031	H19	-31.6666	-3232.27	5.37716	0	0.13618
ENSMUSG00000044927	H1fx	-45.7962	-1.41843	2.12545	0.155009	0.032327
ENSMUSG00000060032	H2afj	-2.3486		22.0379	10.8717	7.4551
ENSMUSG00000049932	H2afx	-4.45849		27.9904	12.5382	4.98679
ENSMUSG00000073406	H2-Bl		2.29733	13.1947	16.0562	24.0442
ENSMUSG00000073411	H2-D1	7.59676	6.37218	144.016	868.595	728.034
ENSMUSG00000037649	H2-DMa	-2.74217		1.07489	0.445175	0.312468
ENSMUSG00000061232	H2-K1	4.95367	4.52403	206.032	810.527	740.128
ENSMUSG00000067203	H2-K2	3.91384	2.97122	4.25988	13.2105	10.043
ENSMUSG00000073422	H2-Ke6	-2.38283	-2.197	1.11506	0.401681	0.372887
ENSMUSG00000079507	H2-Q1		2.18714	31.0202	48.2668	53.7581
ENSMUSG00000067235	H2-Q10	2.88986	4.74599	2.9436	6.73712	11.1067
ENSMUSG00000092253	H2-Q3	2.43648	5.35438	1.11848	2.17576	4.79349
ENSMUSG00000035929	H2-Q4	4.69007	6.89424	14.5603	54.133	79.573
ENSMUSG00000055413	H2-Q5	4.65118	5.26201	4.79133	17.6378	19.9973
ENSMUSG00000073409	H2-Q6	29.7774	53.0066	1.2939	30.5399	54.3066
ENSMUSG00000060550	H2-Q7	37.1543	42.7854	0.473424	14.0022	16.1215
ENSMUSG00000079491	H2-T10	3.5646	5.54639	0.449749	1.27525	1.97152
ENSMUSG00000056116	H2-T22	3.16875	5.43446	4.60436	11.5796	19.8288
ENSMUSG00000067212	H2-T23	4.46863	4.51224	46.71	165.653	167.312
ENSMUSG00000053835	H2-T24	2.37328	6.46805	3.5093	6.60887	17.9926
ENSMUSG00000073485	H3f3aos	-5.79767	-7.76145	7.21455	0.793326	0.953637
ENSMUSG00000028980	H6pd	2.22208		35.9163	63.3674	39.6576
ENSMUSG00000025075	Habp2	-64.8222	-9.58922	1.49189	0.122578	0.0164284
ENSMUSG00000063275	Hacd1	-4.28624	-2.22251	4.56312	1.63491	0.84204
ENSMUSG00000006930	Hap1	-5.42167	-3.23967	2.20962	0.543533	0.323334
ENSMUSG00000021613	Hapln1	-4.47723	-3.53539	0.455289	0.120324	0.00820608
ENSMUSG00000031910	Has3	-3.23879	-4.34521	0.422046	0.0760303	0.103608
ENSMUSG00000027018	Hat1	-2.36222		8.0517	5.07807	2.70776
ENSMUSG00000041840	Haus1	-5.87592	-2.74181	4.86493	1.41398	0.652265
ENSMUSG00000022177	Haus4	-2.23889		7.63547	3.40921	2.70775
ENSMUSG00000078762	Haus5	2.90465		2.25799	5.20619	1.92523
ENSMUSG00000038047	Haus6	-2.2423	-2.12228	2.15867	0.808782	0.848357
ENSMUSG00000024486	Hbegf	2.46616		43.6409	85.4603	48.6796
ENSMUSG00000031352	Hccs	2.03601	2.21092	5.14589	8.32423	9.02148
ENSMUSG00000003283	Hck	-37.1164	-7.42712	2.30066	0.239763	0.0489947
ENSMUSG00000021730	Hcn1	2.46236		0.442757	0.865576	0.274855
ENSMUSG00000032338	Hcn4	-19.9529	-12.4146	0.588965	0.0365873	0.0235342
ENSMUSG00000034245	Hdac11	-4.21981	-2.45529	6.9423	2.24924	1.308
ENSMUSG00000019777	Hdac2	-2.81346		8.11402	3.27605	2.29268
ENSMUSG00000031161	Hdac6	-2.39856	-3.32843	4.12642	1.07752	1.60614
ENSMUSG00000022475	Hdac7	-6.17674	-3.56215	1.38196	0.310059	0.183075
ENSMUSG00000000295	Hddc2	-1.66324		1.45968	0.721418	0.107613
ENSMUSG00000004897	Hdgf	-2.97197		40.73	20.9127	11.1403
ENSMUSG00000050244	Heatr1	-4.61388	-2.11424	4.71439	1.77834	0.921677
ENSMUSG00000031657	Heatr3	-9.54786	-2.48859	3.8719	1.2395	0.319935
ENSMUSG00000025001	Hells	-7.87453	-3.88731	3.44247	0.703186	0.347147
ENSMUSG00000027580	Helz2	2.34824	2.70261	56.3875	104.888	121.05
ENSMUSG00000028332	Hemgn	-58.1712	-4.69185	0.502315	0.0860729	0.00607479
ENSMUSG00000044156	Hepacam2	-17.673	-2.26967	14.2623	5.00368	0.641263
ENSMUSG00000031209	Heph	2.35876		40.6615	76.2419	56.3039
ENSMUSG00000029798	Herc6	4.47978	9.05279	3.52738	12.5558	25.3315
ENSMUSG00000028940	Hes2	3.81849	2.10561	1.85	5.60839	3.08499
ENSMUSG00000025232	Hexa	3.32193		89.1662	235.282	87.9613
ENSMUSG00000021665	Hexb	2.05246		63.7621	104.078	46.0029
ENSMUSG00000022821	Hgd	-2.88628	-2.33624	2.68229	0.925364	0.735321
ENSMUSG00000029102	Hgfac	-5.27529		3.92854	3.34326	0.591276
ENSMUSG00000022554	Hgh1	-5.25668	-2.34421	5.38313	1.8248	0.849043
ENSMUSG00000025793	Hgs	2.20478	2.5155	22.958	40.1931	45.7736
ENSMUSG00000041426	Hibch	-2.64586		7.55727	5.58501	2.90743
ENSMUSG00000034586	Hid1	-2.33986		4.38635	3.04428	1.49403
ENSMUSG00000019791	Hint3	2.11318		13.0752	21.9843	16.1483
ENSMUSG00000039959	Hip1		-2.34767	0.107988	0.036267	0.0564402
ENSMUSG00000042606	Hirip3	-3.99449	-2.2735	3.01789	1.08767	0.599958
ENSMUSG00000049539	Hist1h1a	-1.53749	-2.39269	86.9448	28.8962	6.54766
ENSMUSG00000058773	Hist1h1b	-16.7659	-2.24829	71.9933	25.4493	3.40786
ENSMUSG00000052565	Hist1h1d	-9.33167	-2.12957	91.7189	34.6736	7.82267
ENSMUSG00000051627	Hist1h1e	-5.57333		133.888	60.6249	21.0767
ENSMUSG00000061615	Hist1h2ab	-9.86998	-2.83592	34.3637	13.11	2.98236
ENSMUSG00000069270	Hist1h2ac	-2.9998		11.3776	6.43086	3.00794
ENSMUSG00000071478	Hist1h2ad	-4.93871		6.54135	2.96715	1.02831
ENSMUSG00000069272	Hist1h2ae	-6.7548	-2.24428	24.4575	8.69177	2.85778
ENSMUSG00000061991	Hist1h2af	-11.9342	-3.67791	18.8764	4.07717	1.22145
ENSMUSG00000069301	Hist1h2ag	-1.69217	-2.31148	4.68907	1.6087	0.333293
ENSMUSG00000071516	Hist1h2ai	-4.78892		5.51713	3.62496	0.894815
ENSMUSG00000063021	Hist1h2ak	-11.7267	-2.19497	73.4511	26.5718	4.94054
ENSMUSG00000069309	Hist1h2an	-12.884	-2.82528	9.29873	2.62292	0.561127
ENSMUSG00000075031	Hist1h2bb	-5.78545	-3.46863	25.3738	5.79047	3.47503
ENSMUSG00000018102	Hist1h2bc	2.46482		32.0886	62.9803	45.7269
ENSMUSG00000047246	Hist1h2be	-4.67956		6.03921	2.68039	1.17741
ENSMUSG00000069268	Hist1h2bf	-6.21277	-2.42173	29.3208	9.74059	3.72879
ENSMUSG00000058385	Hist1h2bg	-4.61229	-2.65395	33.0199	12.7172	5.67117
ENSMUSG00000064168	Hist1h2bh	-5.84376		11.8288	7.06119	1.58162
ENSMUSG00000069300	Hist1h2bj	-6.64139	-2.23538	26.981	10.6389	3.19823
ENSMUSG00000062727	Hist1h2bk	-9.17161	-3.67781	22.277	5.80692	1.91273
ENSMUSG00000094338	Hist1h2bl	-8.18917	-2.174	26.2574	9.6476	2.51755
ENSMUSG00000096807	Hist1h2bm	-9.96278		23.6013	9.58704	2.01882
ENSMUSG00000095217	Hist1h2bn	-1.34893	-2.68217	10.3743	3.99551	0.762853
ENSMUSG00000069308	Hist1h2bp	-9.43552	-2.91957	5.58289	1.53146	0.473469
ENSMUSG00000069265	Hist1h3a	-7.86267	-3.14843	36.8321	9.32565	3.72314
ENSMUSG00000069267	Hist1h3b	-11.3439	-2.87141	15.656	4.35029	1.07484
ENSMUSG00000069310	Hist1h3c	-12.8977	-2.79688	54.6704	21.0365	3.34562
ENSMUSG00000099583	Hist1h3d	-6.86655	-2.23152	22.9348	8.18002	2.64092
ENSMUSG00000069273	Hist1h3e	-5.55943		51.5899	21.8147	8.10777
ENSMUSG00000100210	Hist1h3f	-6.64941		18.7398	8.02879	2.22496
ENSMUSG00000099517	Hist1h3g	-13.3983	-2.27197	17.1326	5.97879	0.99717
ENSMUSG00000101355	Hist1h3h	-8.28525	-2.56958	6.64609	2.06602	0.611448
ENSMUSG00000101972	Hist1h3i	-8.43357		23.5875	9.56832	2.19961
ENSMUSG00000060093	Hist1h4a	-1.14847	-3.45971	32.7894	7.51687	2.56698
ENSMUSG00000069266	Hist1h4b	-6.51779	-2.22167	18.1894	6.47217	2.19024
ENSMUSG00000060678	Hist1h4c	-3.75223		58.2351	28.5491	12.327
ENSMUSG00000061482	Hist1h4d	-2.74883		176.585	99.9858	51.1981
ENSMUSG00000069274	Hist1h4f	-8.78979		90.3626	37.7511	8.23487
ENSMUSG00000060981	Hist1h4h	-6.44459		70.055	29.0904	8.62283
ENSMUSG00000067455	Hist1h4j	-8.72574		9.69529	3.88885	0.866863
ENSMUSG00000064288	Hist1h4k	-9.89723		52.0663	21.9071	4.13794
ENSMUSG00000063689	Hist2h2ab	-8.14592		1.9619	0.936023	0.186855
ENSMUSG00000068855	Hist2h2ac	-12.2377		39.8655	16.6111	2.5579
ENSMUSG00000068854	Hist2h2be	-6.41425	-2.67896	1.44164	0.439899	0.178244
ENSMUSG00000091405	Hist2h4	-4.97545		8.52396	4.68863	1.3529
ENSMUSG00000080712	Hist3h2bb-ps	-2.85159		1.296	1.04593	0.338425
ENSMUSG00000096010	Hist4h4	-4.58342		5.24482	2.11078	0.909983
ENSMUSG00000028634	Hivep3	-2.42236		0.0811242	0.0429818	0.0270272
ENSMUSG00000044783	Hjurp	-2.38623		39.3816	18.1105	13.1063
ENSMUSG00000037012	Hk1	-5.84636		0.628454	0.55155	0.0854112
ENSMUSG00000000628	Hk2	-2.84985		2.19053	1.92648	0.609904
ENSMUSG00000020080	Hkdc1	2.31891	2.66093	35.2511	64.8857	74.4293
ENSMUSG00000066842	Hmcn1	-2.67321	-3.88545	0.852133	0.173927	0.253426
ENSMUSG00000020232	Hmg20b	2.11264	2.15868	15.2965	25.661	26.1893
ENSMUSG00000046711	Hmga1	-2.89751		24.8066	10.5835	6.80647
ENSMUSG00000056758	Hmga2	-15.1322	-4.45156	1.46479	0.262446	0.0760742
ENSMUSG00000066551	Hmgb1	-2.73128		15.3614	7.37133	4.47484
ENSMUSG00000054717	Hmgb2	-3.63288		22.6624	11.8858	5.88293
ENSMUSG00000040681	Hmgn1	-7.19478	-2.92853	12.9558	3.50361	1.46532
ENSMUSG00000003038	Hmgn2	-2.86388		14.6253	7.26615	4.06044
ENSMUSG00000066456	Hmgn3	-64.859	-7.68835	0.743787	0.0743492	0.00701657
ENSMUSG00000031245	Hmgn5	-2.81577		3.56585	1.93407	1.00352
ENSMUSG00000024622	Hmgxb3	2.82792	2.4198	12.4481	27.9619	23.8661
ENSMUSG00000020330	Hmmr	-4.17918		2.30662	1.0363	0.438071
ENSMUSG00000005413	Hmox1	4.66527	2.77168	2.9858	11.0426	6.54699
ENSMUSG00000086054	Hnf1aos1	-7.58739	-3.12875	5.11484	1.29209	0.532119
ENSMUSG00000086140	Hnf1aos2	-8.98864	-3.38545	4.39704	1.05719	0.380242
ENSMUSG00000046840	Hnf4aos	-2.24516		20.9482	9.82961	7.40244
ENSMUSG00000046434	Hnrnpa1	-2.65136	-2.16312	79.7195	29.2917	23.9057
ENSMUSG00000025176	Hoga1	2.25583		4.49794	8.04733	3.6126
ENSMUSG00000025813	Homer2	-3.24675	-2.17353	5.8842	2.15015	1.45754
ENSMUSG00000003573	Homer3	3.00621		2.07135	4.94923	3.15921
ENSMUSG00000079560	Hoxa3	-2.65623		0.281702	0.211482	0.0848595
ENSMUSG00000028785	Hpca		-2.12644	1.64688	0.613627	0.776982
ENSMUSG00000029445	Hpd	-23.8799	-2.95372	2.02951	0.553581	0.0656481
ENSMUSG00000043155	Hpdl	-6.96981		1.02954	1.04556	0.113785
ENSMUSG00000031613	Hpgd	-5.15226		3.65369	3.5806	0.563574
ENSMUSG00000029919	Hpgds	2.52586		8.15548	16.3404	6.33731
ENSMUSG00000001249	Hpn	-4.14377	-3.57769	2.83032	0.627656	0.542291
ENSMUSG00000042328	Hps4	2.00925		15.2547	24.2999	14.2711
ENSMUSG00000035273	Hpse	-3.97422		1.26556	1.69232	0.32524
ENSMUSG00000022096	Hr	-11.4815	-2.8298	2.71885	0.766557	0.187402
ENSMUSG00000038239	Hrc	2.25139		0.713645	1.27644	0.76388
ENSMUSG00000053004	Hrh1	-5.83465	-2.12157	0.367073	0.136936	0.0564113
ENSMUSG00000022323	Hrsp12	-3.937	-2.27564	3.03165	1.19307	0.608693
ENSMUSG00000020605	Hs1bp3	2.26194		10.4049	18.7061	11.978
ENSMUSG00000051022	Hs3st1	2.31209	3.52915	1.71537	3.14403	4.78651
ENSMUSG00000031891	Hsd11b2	-4.86211	-2.29437	4.85886	1.69339	0.791556
ENSMUSG00000025260	Hsd17b10	-3.99864		25.1613	13.5266	5.00484
ENSMUSG00000025396	Hsd17b6		4.50739	0.747619	0.616579	2.6937
ENSMUSG00000062410	Hsd3b3	3.31531		4.87265	12.8442	7.71914
ENSMUSG00000019878	Hsf2		-2.46392	2.18361	0.705289	0.971659
ENSMUSG00000002076	Hsf2bp	4.4878		0.35205	1.24891	0.26804
ENSMUSG00000045802	Hsf3	2.32455		0.956297	1.76649	1.30088
ENSMUSG00000062007	Hsh2d		2.80063	7.50524	5.47669	16.6673
ENSMUSG00000023944	Hsp90ab1	-2.38133		273.512	166.171	91.31
ENSMUSG00000025092	Hspa12a	2.71669		0.515122	1.11223	0.595879
ENSMUSG00000074793	Hspa12b	-4.74299	-2.19139	0.641523	0.232322	0.106613
ENSMUSG00000091971	Hspa1a		-2.17433	8.51169	3.12797	5.37644
ENSMUSG00000090877	Hspa1b		-2.41752	15.6302	5.154	7.5357
ENSMUSG00000059970	Hspa2	-2.87514	-2.14383	0.800362	0.293679	0.219937
ENSMUSG00000036854	Hspb6	-4.76527	-3.41343	2.80642	0.651313	0.545836
ENSMUSG00000017832	Hspb9	3.1196		1.24726	3.0898	1.20196
ENSMUSG00000022849	Hspbap1	2.67006	2.36316	1.01858	2.15987	1.90635
ENSMUSG00000025980	Hspd1	-3.83216		64.6863	42.0841	13.4483
ENSMUSG00000073676	Hspe1	-2.62797		36.5449	23.5216	11.1592
ENSMUSG00000028763	Hspg2	-27.3189	-5.52184	4.23072	0.610286	0.122822
ENSMUSG00000029657	Hsph1	-2.97486		5.25679	2.61372	1.43616
ENSMUSG00000039745	Htatip2		2.86297	10.2475	13.9264	23.2609
ENSMUSG00000026322	Htr4	-3.67348	-7.25498	1.02469	0.11266	0.220788
ENSMUSG00000029096	Htra3	-39.6279	-7.89989	0.401516	0.0396141	0.00731505
ENSMUSG00000053414	Hunk	-14.7555	-5.74145	3.47808	0.480281	0.184438
ENSMUSG00000020413	Hus1	-2.79998	-2.22133	1.32367	0.473395	0.37463
ENSMUSG00000010051	Hyal1		-2.34399	1.68484	0.583303	0.870452
ENSMUSG00000010047	Hyal2		2.04579	14.2152	17.3925	23.0624
ENSMUSG00000029678	Hyal5	6.28596		7.07545	35.3778	9.25444
ENSMUSG00000050555	Hyls1	-4.85142		0.87553	0.396055	0.168599
ENSMUSG00000041681	Iapp	-6.58423	-18.8114	2.46004	0.0988148	0.029125
ENSMUSG00000062995	Ica1	-21.3434	-2.84583	2.32844	0.651823	0.0841747
ENSMUSG00000026018	Ica1l	-3.1714	-6.83139	0.263534	0.03368	0.0656063
ENSMUSG00000037405	Icam1		-4.399	2.56299	0.459246	2.02306
ENSMUSG00000020644	Id2	3.51636		29.7975	83.3272	24.0257
ENSMUSG00000021379	Id4	-27.1378		0.931396	0.470784	0.024989
ENSMUSG00000025950	Idh1		2.69472	63.0257	50.6829	134.923
ENSMUSG00000030541	Idh2	-4.13884		34.206	19.9506	6.56604
ENSMUSG00000058258	Idi1	-2.1984		7.48658	4.71668	2.7093
ENSMUSG00000031551	Ido1	-111.589		0.24179	0.581908	0
ENSMUSG00000035847	Ids		-2.49228	3.43126	1.09371	1.80216
ENSMUSG00000056708	Ier5	2.24699		39.232	69.8351	51.2586
ENSMUSG00000089762	Ier5l	-1.59639	-5.75376	2.47397	0.342861	0.184631
ENSMUSG00000041025	Iffo2	-9.47732	-6.83453	3.86288	0.503928	0.323976
ENSMUSG00000073489	Ifi204	135.403	211.285	0.0332238	3.69346	5.74822
ENSMUSG00000064215	Ifi27	2.0386		26.9301	43.5505	25.1596
ENSMUSG00000079017	Ifi27l2a	6.12622	28.2739	0.136781	0.698261	3.33218
ENSMUSG00000021208	Ifi27l2b	3.02475	3.16337	175.344	421.704	441.283
ENSMUSG00000010358	Ifi35		3.51869	24.7686	36.1149	69.1375
ENSMUSG00000028037	Ifi44	7.14479	26.7753	1.0102	5.73015	21.4924
ENSMUSG00000078920	Ifi47		4.78341	12.2928	18.6808	46.7451
ENSMUSG00000026896	Ifih1	2.7951	5.04757	6.69099	14.8612	26.7908
ENSMUSG00000034459	Ifit1	3.65163	5.47782	34.7134	100.629	150.839
ENSMUSG00000079339	Ifit1bl1	4.04616	55.7001	2.47533	7.95856	109.193
ENSMUSG00000067297	Ifit1bl2	4.42463	3.34681	45.2188	159.133	120.072
ENSMUSG00000045932	Ifit2	3.32078	12.0487	26.0097	68.6403	248.899
ENSMUSG00000074896	Ifit3	3.41549	24.3857	7.37503	20.0112	142.869
ENSMUSG00000062488	Ifit3b	3.21338	21.6274	1.04709	2.67354	18.0169
ENSMUSG00000060591	Ifitm2	-16.3641	-3.13762	42.2212	10.7057	2.03343
ENSMUSG00000025492	Ifitm3	4.62274	22.1952	4.6436	17.1366	82.0825
ENSMUSG00000022971	Ifnar2	2.18752		4.94821	8.59371	6.01782
ENSMUSG00000020009	Ifngr1	2.11958		23.0475	38.8916	31.0074
ENSMUSG00000042993	Ifnk		-2.18518	2.01386	0.733282	1.14395
ENSMUSG00000062157	Ifnlr1	3.26921	2.34499	7.81949	20.2755	14.5586
ENSMUSG00000001627	Ifrd1	3.81304		10.3987	31.5337	16.3924
ENSMUSG00000030323	Ift122		-2.85584	0.464964	0.1295	0.215981
ENSMUSG00000024169	Ift140	-2.36393	-2.74516	3.89061	1.49264	1.3404
ENSMUSG00000016637	Ift27	-3.17628		1.3995	0.944861	0.345106
ENSMUSG00000032816	Igdcc4	-36.8283	-6.59786	1.73918	0.213699	0.0360284
ENSMUSG00000005533	Igf1r	-6.19987	-5.15959	6.70908	1.03292	0.859915
ENSMUSG00000048583	Igf2		-2.59684	8.91302	2.70807	11.5974
ENSMUSG00000033581	Igf2bp2	2.03305		7.04197	11.388	8.41844
ENSMUSG00000086266	Igf2os		-2.1687	0.926143	0.337172	1.06527
ENSMUSG00000017493	Igfbp4	-11.3738	-7.5468	7.57137	0.797835	0.528273
ENSMUSG00000026185	Igfbp5	-21.595	-6.42934	0.403404	0.0504224	0.014526
ENSMUSG00000022790	Igsf11	12.2747	3.40601	0.377207	3.68057	1.01799
ENSMUSG00000040498	Igsf23	2.9909	3.45466	134.441	319.576	368.13
ENSMUSG00000042035	Igsf3	2.09513		10.7224	17.8273	13.4866
ENSMUSG00000000159	Igsf5	2.57083	2.38793	21.969	44.8824	41.6216
ENSMUSG00000038034	Igsf8	-4.91569	-3.24579	5.17343	1.26536	0.838416
ENSMUSG00000034275	Igsf9b	-5.34755		1.12512	0.717457	0.166342
ENSMUSG00000078853	Igtp		7.49713	10.407	14.8266	62.0467
ENSMUSG00000054072	Iigp1	38.1491	154.319	0.03943	1.19225	4.81934
ENSMUSG00000028431	Ikbkap	-3.17425	-2.57252	4.15501	1.28396	1.03956
ENSMUSG00000031712	Il15	2.87725	4.03874	1.6576	3.79046	5.32553
ENSMUSG00000001741	Il16	-2.41374	-4.25889	0.347682	0.0653605	0.114631
ENSMUSG00000050222	Il17d	2.03202		3.32406	5.37061	1.90873
ENSMUSG00000015966	Il17rb	-8.93449	-2.52874	1.2444	0.391169	0.111932
ENSMUSG00000030281	Il17rc	-2.93538		16.904	11.8137	4.5743
ENSMUSG00000043088	Il17re	-8.32777	-4.37399	0.516553	0.095127	0.0490145
ENSMUSG00000039217	Il18	2.8453	3.09377	5.04894	11.4468	12.4324
ENSMUSG00000070427	Il18bp	7.68113	5.04607	4.66276	28.4645	18.6475
ENSMUSG00000027399	Il1a	12.544	11.7433	0.832838	8.30566	7.72918
ENSMUSG00000022514	Il1rap	-2.9464		1.2248	0.611866	0.330306
ENSMUSG00000044244	Il20rb	2.11353	2.08323	0.567106	0.951497	0.944575
ENSMUSG00000037157	Il22ra1	2.01278		35.3237	56.446	47.2154
ENSMUSG00000024810	Il33		2.67141	1.17342	0.938988	2.50086
ENSMUSG00000068758	Il3ra	3.96604	2.45638	0.909652	2.87414	1.77837
ENSMUSG00000030748	Il4ra	2.94764	2.2565	13.1604	30.8186	23.5417
ENSMUSG00000027947	Il6ra	-39.6421	-4.87265	0.181868	0.0298033	0.00353016
ENSMUSG00000032178	Ilf3		-2.21735	10.5343	4.14511	5.17027
[truncated: 2,870 more rows]
