# Supplementary material for: Critical role of interferons in gastrointestinal injury repair
Source: Nat Commun. 2021 May 11;12:2624. doi: 10.1038/s41467-021-22928-0 (PMC8113246; doi:10.1038/s41467-021-22928-0)
Supplement: Supplementary file 6 — Source Data [file 41467_2021_22928_MOESM6_ESM.xlsx]

## Sheet: Figure 1B
% of Original Weight
Day	WT											Ifnar1-/-						Ifnlr1-/-									Ifnar1-/-Ifnlr1-/-
1	100	100	100	100	100	100	100	100	100	100	100	100	100	100	100	100	100	100	100	100	100	100	100	100	100	100	100	100	100	100	100	100	100	100	100	100	100	100	100	100	100	100	100
2	101.9	100.9	99.2	99.6	100.4	100.9	100.6	102.9	102.9	103.1	102.3	103.4	102.7	100	102.7	100	104	101.1	102.8	101.2	103.7	102.2	98.9	100	101.1	104.2	102.8	101.6	103.5	100	101.3	101.3	102.7	101.7	100	100.5	102.9	101.7	103.2	100.5	101.7	102.2	102.2
3
4	105	104	103.8	100.8	104.4	103.9	105.2	102.9	108.1	107.8	106.8	108.4	104.3	97.9	102.2	105.4	110.9	106.1	108.5	104.7	107.4	104.5	100	104.7	107.3	107.2	104.8	104.8	108.3	102.7	103	103.4	106	106.3	102.9	104.9	107	106.9	105.4	107.4	106.8	105.4	105
5
6
7	99.2	101.3	99.2	93.2	101.3	99.1	100.6	104	107.5	100	107.9	102.2	102.2	98.4	102.7	102.2	101.1	97.2	100.6	99.4	98.4	96.1	96.8	99.5	102.3	101.8	100	95.6	100.4	94.6	98.3	103.8	91.8	99.4	98.8	96.2	101.8	102.3	102.2	102.7	98.9	102.7	101.1
8
9	93.1	96.9	86.3	77.8	97.3	95.7	102.9	105.8	100.6	99	103.4	98.9	97.3	94.7	89.7	95.1	89.1	85.1	93.2	97.1	91.5	92.2	93.2	97.9	101.7	93.4	86.3	79.3	84	81.4	83.5	91.5	76.6	83.3	80.8	81.3	86.5	86.1	94.6	85.6	89.3	95.1	97.2
10	89.3	87.7	80.2	72.2	94.2	96.5	101.1	106.4	99.4	92.2	104	91	89.1	85.7	82.6	90.2	82.9	80.7	92.7	94.7	92.6	93.3	91.1	96.9	102.3	92.2	81.5	73.3	84.7	75.2	77.1	86.8	71.7	77.6	73.8	76.9	80.7	82.1	87	80.9	81.9	82.6	91.7
11	90	83.7	74		92.9	93.5	102.3	108.7	98.3	90.2	103.3	91.6	86.4	82.5	79.3	86.4	80	76.2	93.2	95.3	91.5	92.7	90.5	95.8	96.6	90.4	76.3		73.4	70.9	71.4	80.8	66.3	72.4	68.6	70.1	74.9	74	82.2	76.6	75.1	75.5	86.7
12	88.9	79.7	68.9		95.6	90.9	103.4	108.7	102.3	87	101.7	92.7	85.3	79.9	79.3	83.7	77.1	76.8	90.4	98.2	94.7	96.1	93.2	95.3	102.3	92.8													80.5	72.3		71.2	86.7
13	91.2	80.6			96.9	94.8	108	111.6	108.7	95.3	110.2	98.9	89.7	87.8	75.5	84.2	74.9	79.6	96	104.7	102.1	99.4	97.4	96.9	106.8	100.6													82.7				91.7
14	92.7	81.1			94.7	96.5	108.6	112.1	109.2	96.4	110.2	104.5	90.8	89.4	79.9	88	80	84.5	101.7	105.8	103.7	106.7	100.5	95.8	106.8	102.4													84.3				95.6
15
16	97.3	86.8			102.7	97.4	106.3	113.9	115	99	113.6	107.9	100.5	97.9	82.6	98.4	79.4	93.4	106.2	107.6	103.2	106.1	102.6	101	109	102.4													90.8				100
17
18	98.1	90.3			102.7	101.7	106.3	115	115	104.1	114.7	107.9	100	100	88.6	100.5	85.1	97.2	106.2	108.8	105.9	107.3	104.7	104.7	109.6	104.8													94.1				102.2
19
20
21	99.2	99.6			104	107.8	104.6	116.8	116.2	108.3	114.1	108.4	101.1	102.1	102.7	103.3	92.6	103.9	109	109.9	108.5	109.5	107.9	108.9	111.3	109.6													97.8				105.6
22
23	100.4	102.6			104	110	108	117.3	113.9	109.3	116.9	109.6	102.2	104.8	106	104.3	98.9	106.6	111.3	110.5	111.2	114.5	97.4	109.9	114.1	126.5													102.7				107.2
24
25	102.7	106.2			106.6	110	108.6	120.2	116.8	113	115.8	111.2	102.2	106.3	111.4	107.6	104.6	110.5	116.4	111.7	112.8	114	111.6	111	113.6	112.7													104.9				110
26
27
28	103.1	107			107.1	110.9	108	116.8	118.5	112.4	118.1	113.5	103.3	107.9	109.8	107.6	109.1	112.2	115.3	109.9	118.1	120.1	114.2	117.3	118.1	113.3													109.2				111.7

## Sheet: Figure 1C
Disease Score
WT	Ifnar1-/-	Ifnlr1-/-	Ifnar1-/-Ifnlr1-/-
1	1	1	2
1	1	1	2
1	1	1	2
1	1	1	3
1	0	0	3
1	0	0	1
1

## Sheet: Figure 1D
Colon Weight
WT										Ifnar1-/-										Ifnlr1-/-										Ifnar1-/-Ifnlr1-/-
629	966	962	702	786	894	864	601	863	829	902	407	364	391	384	503	364	391	384	503	573	554	990	399	353	381	748	1096	437	352	340	304	387	273	311	225	226	262	219	222

## Sheet: Figure 1E
Colon Length
WT										Ifnar1-/-										Ifnlr1-/-										Ifnar1-/-Ifnlr1-/-
6.5	7	7.4	7.6	6.1	7.2	6.8	6.1	7.4	6.7	7.5	4.6	6	5.8	5.5	6.3	6	5.8	5.5	6.3	4.9	4.6	5.2	5.5	6.8	5.7	4.7	4.7	6.1	6.6	5.2	4.8	4.7	5	5.1	4.2	4.9	4.5	3.5	4.3

## Sheet: Figure 2C
% Goblet Cell Loss
WT					Ifnar1-/-					Ifnlr1-/-					Ifnar1-/-Ifnlr1-/-
15	7	0	18	2	13	9	3	6	22	10	7	7	12	34	54	56	55	53	57	50

## Sheet: Figure 3A
Immune Cell Infiltrates
Neutrophils
WT	Ifnar1-/-	Ifnlr1-/-	Ifnar1-/-Ifnlr1-/-
5131	6633	22019	10372
4041	6767	20524	9135
5252	8053	21357	11609
5180	6095	20559	7993
5408	9918	22799	10107
			12553
Monocytes
667	934	1940	690
497	860	1721	598
677	1041	1742	762
663	813	1660	515
681	1346	1865	624
			766
Eosinophils
1440	2437	3411	690
1213	1851	3047	598
1466	2267	1742	762
1435	1936	1660	515
1482	3077	1865	624
			766
CD169+ Macrophages
1537	1998	6373	2354
1455	1984	5892	2283
1588	2322	6719	2723
1536	1790	6561	2019
1862	2710	6889	2388
			2773

## Sheet: Figure 3B
MPO Activity/Neutrophil Count
WT	Ifnar1-/-	Ifnlr1-/-	Ifnar1-/-Ifnlr1-/-
850	255	527	588
2383	514	867	1554
9692	908	1185	999
9054	792	769	1401
1823	1775	1518	429

## Sheet: Figure 3C
LCN-2
Day	WT					Ifnar1-/-					Ifnlr1-/-					Ifnar1-/-Ifnlr1-/-
0	28	31	99	57	83	14	74	12	18	36	12	9	9	15	20	18	24	10	8	12
3	92	20	34	20	45	9	30	31	20	45	24	17	37	26	12	25	14	14	12	27
5	28	31	99	57	83	14	74	12	18	33	12	9	9	15	18	18	24	10	8	27
8	610	929	1049	655	1019	893	1163	1164	1192	645	1001	971	935	1022	930	589	1055	930	1118	625

## Sheet: Figure 4B
Ki67+ cells/crypt; 5 crypts/slide/mouse
WT	Ifnar1-/-	Ifnlr1-/-	Ifnar-/-Ifnlr1-/-
31	11	28	8
17	14	21	6
40	23	33	13
37	18	25	6
18	16	27	8
22	16	34	15
12	14	32	8
12	16	21	8
15	18	19	7
21	20	14	11
24	12	23	9
23	15	20	4
26	13	27	5
37	21	33	5
33	14	24	10
23	15	23	5
13	15	29	6
19	13	26	11
28	14	28	10
20	17	23	8
26	17	15	5
19	12	24	9
34	10	28	14
27	16	11	9
16	13	16	10

## Sheet: Figure 5B
% of Original Weight
Day	WT								Ifnar1-/-Ifnlr1-/-														Ifnar1-/-Ifnlr1-/- into WT Congenic										WT Congenic into Ifnar1-/-Ifnlr1-/-										WT Congenic into WT Congenic					Ifnar1-/-Ifnlr1-/- into Ifnar1-/-Ifnlr1-/-
0	100	100	100	100	100	100	100	100	100	100	100	100	100	100	100	100	100	100	100	100	100	100	100	100	100	100	100	100	100	100	100	100	100	100	100	100	100	100	100	100	100	100	100	100	100	100	100	100	100
1	100	100	100	100	100	100	100	100	100	100	100	100	100	100	100	100	100	100	100	100	100	100	100	100	100	100	100	100	100	100	100	100	100	100	100	100	100	100	100	100	100	100	100	100	100	100	100	100	100
2
3
4	100.3	100.1	100.2	100.3	100	100.3	100.1	100.4	100.2	100.3	100.1	100	100.1	99.8	100.7	100.3	100.1	100	100.2	100.3	100.3	100	100.4	100.2	100	100.2	100	101	99.6	100	100.3	99.9	99.9	100.2	100	100.1	100	100.3	99.8	99.5	99.8	97.2	100.9	99.6	100	98.7	99.8	99.1	98.2
5
6	100.4	99.7	100.4	100.7	99.5	100.5	99.1	100.5	98.9	96.6	97.8	96.8	97.5	96.4	101.3	103.3	99.7	103	100.77	98.2	97.4	99.1	97.9	98.3	99.2	98.4	99.5	105.7	96.8	100	100.7	98.6	96.9	96.4	100.4	99.1	101.3	101.3	98.7	93.5	99.1	86.4	94.8	98.8	100	95.8	98.1	91.8	92.7
7	100	99.7	100.4	100.7	99.5	101.4	99.5	100.9	103.7	101.3	99.7	96.5	95.7	96.1	103.1	98.8	100.6	100.6	104.9	101.8	98.3	100	98.2	98.6	97.7	98.2	97.2	101.9	100	100.5	100.4	98	97.8	97.7	102.2	100	101.3	101.8	98.3	88	100	79.4	91.1	98.2	100.9	96	97.6	82.6	88.7
8	98.2	95.5	98.44	99.3	99.5	103.8	100	101.9	91.8	90.8	80.4	86.9	92.8	89.5	91.2	92.7	86.9	92.2	91.5	89.9	81.3	91	98.2	95.5	98.4	99.3	100.5	103.8	100	101.9	101.8	97.6	98.1	99.1	102.2	100.5	100.9	103.1	100	82	98.2		87.6	92.4	96.4	90.3	94.6	77	84.7
9	97.5	93.7	99.6	98.2	99.1	103.8	98.6	102.4	86.2	86	72.4	80.5	85.9	81.1	85	85.8	79.5	88.6	86.6	82.7	77.8	83.9	97.5	93.7	99.6	98.2	100.9	103.8	98.6	102.4	100	97.6	98.7	96.8	97.8	100	101.8	96	97		96.8		85.8	91.5	96.4	90.8	92.7	75.2	82.9
10	96.1	87.8	97.3	94.3	94.9	101.4	92.2	97.6	79.5	77.8			80.8	74	78.1	78.2		79.6	81	78		76.2	96.1	87.8	97.3	94.3	94.3	101.4	92.2	97.6	96.1	94.9	99.1	95	90.8	98.2	96.9	94.6	92.3		90.8		85.4	91	96.7	90.9	92.5		81.1
11	96.4	86.4	98.4	95	95.8	101.9	91.8	98.1					75.6						77.5				96.4	86.4	98.4	95	95.8	101.9	91.8	98.1	95.4	94.9	100	95.9	88.4	97.7	94.3	93.3	91.4		93.1		86	91.1	96.7	90.8	92.7		78.9
[truncated: 11 more columns]

[truncated: 17 more sheets: Figure 6B, Figure 6D, Figure 6E, Figure 6F, Figure 7B, Supplementary Figure 2B, Supplementary Figure 4D, Supplementary Figure 8, Supplementary Figure 9A, Supplementary Figure 9B, Supplementary Figure 12B, Supplementary Figure 13A, Supplementary Figure 13B, Supplementay Figure 13C, Supplementary Figure 14A, Supplementary Figure 14B, Supplementary Figure 14C]
